# Supplementary material for: Single-Cell RNA Sequencing Reveals that the Switching of the Transcriptional Profiles of Cysteine-Related Genes Alters the Virulence of Entamoeba histolytica
Source: mSystems. 2020 Dec 22;5(6):e01095-20. doi: 10.1128/mSystems.01095-20 (PMC7762796; doi:10.1128/mSystems.01095-20)
Supplement: TABLE S3 [file mSystems.01095-20-st003.xlsx]

## Sheet: Sheet1
Table S3. Genes included in the different groups of expression profiles (BP, CC, MF).
CHO incubation group vs. axenic culture group
GO_ID	GO_term	GO_category	Annotated	Significant	SymbolList	Expected	classic_fisher	FDR
GO:0016053	organic acid biosynthetic process	biological_process	31	16	EHI_009370,EHI_021570,EHI_024230,EHI_026360,EHI_060340,EHI_082530,EHI_110570,EHI_111000,EHI_112870,EHI_148470,EHI_153430,EHI_156710,EHI_160930,EHI_171750,EHI_174250,EHI_195110	3.04	4.2e-09	2.4465e-06
GO:0046394	carboxylic acid biosynthetic process	biological_process	31	16	EHI_009370,EHI_021570,EHI_024230,EHI_026360,EHI_060340,EHI_082530,EHI_110570,EHI_111000,EHI_112870,EHI_148470,EHI_153430,EHI_156710,EHI_160930,EHI_171750,EHI_174250,EHI_195110	3.04	4.2e-09	2.4465e-06
GO:0044283	small molecule biosynthetic process	biological_process	47	19	EHI_009370,EHI_021570,EHI_024230,EHI_026360,EHI_060340,EHI_070720,EHI_082530,EHI_106120,EHI_110570,EHI_111000,EHI_112870,EHI_148470,EHI_153430,EHI_156710,EHI_160930,EHI_165270,EHI_171750,EHI_174250,EHI_195110	4.62	2.4e-08	8.44625e-06
GO:0019752	carboxylic acid metabolic process	biological_process	99	29	EHI_009240,EHI_009370,EHI_021570,EHI_024230,EHI_026360,EHI_033680,EHI_046600,EHI_050740,EHI_060340,EHI_071580,EHI_073460,EHI_082530,EHI_092390,EHI_098290,EHI_098420,EHI_100430,EHI_103730,EHI_110570,EHI_111000,EHI_112870,EHI_126080,EHI_126920,EHI_148470,EHI_153430,EHI_156710,EHI_160930,EHI_171750,EHI_174250,EHI_195110	9.72	2.9e-08	8.44625e-06
GO:0043436	oxoacid metabolic process	biological_process	104	29	EHI_009240,EHI_009370,EHI_021570,EHI_024230,EHI_026360,EHI_033680,EHI_046600,EHI_050740,EHI_060340,EHI_071580,EHI_073460,EHI_082530,EHI_092390,EHI_098290,EHI_098420,EHI_100430,EHI_103730,EHI_110570,EHI_111000,EHI_112870,EHI_126080,EHI_126920,EHI_148470,EHI_153430,EHI_156710,EHI_160930,EHI_171750,EHI_174250,EHI_195110	10.21	9.7e-08	2.2601e-05
GO:0006082	organic acid metabolic process	biological_process	106	29	EHI_009240,EHI_009370,EHI_021570,EHI_024230,EHI_026360,EHI_033680,EHI_046600,EHI_050740,EHI_060340,EHI_071580,EHI_073460,EHI_082530,EHI_092390,EHI_098290,EHI_098420,EHI_100430,EHI_103730,EHI_110570,EHI_111000,EHI_112870,EHI_126080,EHI_126920,EHI_148470,EHI_153430,EHI_156710,EHI_160930,EHI_171750,EHI_174250,EHI_195110	10.41	1.5e-07	2.9125e-05
GO:0006563	L-serine metabolic process	biological_process	8	7	EHI_021570,EHI_024230,EHI_026360,EHI_060340,EHI_153430,EHI_160930,EHI_171750	0.79	6.1e-07	0.000101521
GO:0006520	cellular amino acid metabolic process	biological_process	62	20	EHI_009240,EHI_021570,EHI_024230,EHI_026360,EHI_033680,EHI_050740,EHI_060340,EHI_071580,EHI_073460,EHI_092390,EHI_100430,EHI_103730,EHI_126080,EHI_126920,EHI_148470,EHI_153430,EHI_160930,EHI_171750,EHI_174250,EHI_195110	6.09	8.1e-07	0.000112617
GO:0006535	cysteine biosynthetic process from serine	biological_process	6	6	EHI_021570,EHI_024230,EHI_060340,EHI_153430,EHI_160930,EHI_171750	0.59	8.7e-07	0.000112617
GO:1901605	alpha-amino acid metabolic process	biological_process	27	12	EHI_021570,EHI_024230,EHI_026360,EHI_050740,EHI_060340,EHI_092390,EHI_100430,EHI_126080,EHI_148470,EHI_153430,EHI_160930,EHI_171750	2.65	3e-06	0.0003495
GO:0008652	cellular amino acid biosynthetic process	biological_process	20	10	EHI_021570,EHI_024230,EHI_026360,EHI_060340,EHI_148470,EHI_153430,EHI_160930,EHI_171750,EHI_174250,EHI_195110	1.96	5.6e-06	0.000593091
GO:0009070	serine family amino acid biosynthetic process	biological_process	10	7	EHI_021570,EHI_024230,EHI_026360,EHI_060340,EHI_153430,EHI_160930,EHI_171750	0.98	7.7e-06	0.000747542
GO:0055114	oxidation-reduction process	biological_process	134	30	EHI_001420,EHI_004490,EHI_014030,EHI_022270,EHI_022600,EHI_029620,EHI_039190,EHI_044970,EHI_050330,EHI_055400,EHI_061980,EHI_067720,EHI_073390,EHI_088020,EHI_096830,EHI_098360,EHI_103260,EHI_107560,EHI_114010,EHI_123390,EHI_125950,EHI_134810,EHI_134850,EHI_138480,EHI_145840,EHI_148560,EHI_159160,EHI_160670,EHI_181710,EHI_189300	13.16	9.3e-06	0.000833423
GO:0009057	macromolecule catabolic process	biological_process	250	46	EHI_000580,EHI_005870,EHI_011870,EHI_019600,EHI_020270,EHI_023020,EHI_024470,EHI_024560,EHI_030170,EHI_030770,EHI_035550,EHI_038690,EHI_039000,EHI_050570,EHI_052050,EHI_076840,EHI_078710,EHI_080890,EHI_086520,EHI_089990,EHI_090000,EHI_095030,EHI_096830,EHI_098360,EHI_103850,EHI_118180,EHI_118440,EHI_120650,EHI_122760,EHI_134610,EHI_134960,EHI_148540,EHI_151440,EHI_151630,EHI_152100,EHI_163650,EHI…	24.55	1.2e-05	0.000998571
GO:0044272	sulfur compound biosynthetic process	biological_process	14	8	EHI_021570,EHI_024230,EHI_060340,EHI_153430,EHI_160930,EHI_171750,EHI_174250,EHI_195110	1.37	1.4e-05	0.00108733
GO:0009069	serine family amino acid metabolic process	biological_process	11	7	EHI_021570,EHI_024230,EHI_026360,EHI_060340,EHI_153430,EHI_160930,EHI_171750	1.08	1.9e-05	0.00129444
GO:0006534	cysteine metabolic process	biological_process	8	6	EHI_021570,EHI_024230,EHI_060340,EHI_153430,EHI_160930,EHI_171750	0.79	2e-05	0.00129444
GO:0019344	cysteine biosynthetic process	biological_process	8	6	EHI_021570,EHI_024230,EHI_060340,EHI_153430,EHI_160930,EHI_171750	0.79	2e-05	0.00129444
GO:0006508	proteolysis	biological_process	274	48	EHI_005870,EHI_011870,EHI_015550,EHI_020270,EHI_023020,EHI_024470,EHI_024560,EHI_030170,EHI_030770,EHI_031250,EHI_033710,EHI_038690,EHI_040440,EHI_042700,EHI_050570,EHI_052050,EHI_078710,EHI_080890,EHI_090000,EHI_095030,EHI_095840,EHI_103850,EHI_111990,EHI_118180,EHI_120650,EHI_122760,EHI_124430,EHI_126880,EHI_127030,EHI_134960,EHI_148540,EHI_151440,EHI_151630,EHI_152100,EHI_159600,EHI_163650,EHI…	26.91	3e-05	0.0017475
GO:0044711	single-organism biosynthetic process	biological_process	177	35	EHI_006680,EHI_009370,EHI_009890,EHI_021570,EHI_024230,EHI_026360,EHI_028880,EHI_054750,EHI_060340,EHI_070720,EHI_073460,EHI_082530,EHI_091960,EHI_100430,EHI_104360,EHI_105060,EHI_106120,EHI_110570,EHI_111000,EHI_112870,EHI_113590,EHI_126090,EHI_130880,EHI_131470,EHI_148470,EHI_151920,EHI_153430,EHI_156710,EHI_160930,EHI_165270,EHI_171750,EHI_174250,EHI_179810,EHI_188970,EHI_195110	17.38	3e-05	0.0017475
GO:0006631	fatty acid metabolic process	biological_process	12	7	EHI_009370,EHI_046600,EHI_082530,EHI_110570,EHI_111000,EHI_112870,EHI_156710	1.18	4.3e-05	0.00238548
GO:0019725	cellular homeostasis	biological_process	61	17	EHI_001420,EHI_004490,EHI_021560,EHI_024560,EHI_027550,EHI_029370,EHI_049310,EHI_049620,EHI_061980,EHI_098290,EHI_106350,EHI_110350,EHI_114010,EHI_123390,EHI_130920,EHI_145840,EHI_177610	5.99	4.8e-05	0.00254182
GO:1901607	alpha-amino acid biosynthetic process	biological_process	16	8	EHI_021570,EHI_024230,EHI_026360,EHI_060340,EHI_148470,EHI_153430,EHI_160930,EHI_171750	1.57	5.1e-05	0.00258326
GO:0000097	sulfur amino acid biosynthetic process	biological_process	9	6	EHI_021570,EHI_024230,EHI_060340,EHI_153430,EHI_160930,EHI_171750	0.88	5.6e-05	0.00271833
GO:0042592	homeostatic process	biological_process	74	19	EHI_001420,EHI_004490,EHI_010020,EHI_021560,EHI_024560,EHI_027550,EHI_029370,EHI_049310,EHI_049620,EHI_061980,EHI_098290,EHI_106350,EHI_110350,EHI_114010,EHI_123390,EHI_130920,EHI_131470,EHI_145840,EHI_177610	7.27	6e-05	0.002796
GO:0044265	cellular macromolecule catabolic process	biological_process	228	40	EHI_000580,EHI_005870,EHI_011870,EHI_019600,EHI_020270,EHI_023020,EHI_024470,EHI_024560,EHI_030170,EHI_030770,EHI_035550,EHI_038690,EHI_039000,EHI_050570,EHI_052050,EHI_076840,EHI_078710,EHI_080890,EHI_086520,EHI_090000,EHI_095030,EHI_103850,EHI_118180,EHI_120650,EHI_122760,EHI_134610,EHI_134960,EHI_148540,EHI_151440,EHI_151630,EHI_152100,EHI_163650,EHI_174670,EHI_176840,EHI_177320,EHI_179970,EHI…	22.39	0.00014	0.00627308
GO:0006790	sulfur compound metabolic process	biological_process	23	9	EHI_021570,EHI_024230,EHI_046600,EHI_060340,EHI_153430,EHI_160930,EHI_171750,EHI_174250,EHI_195110	2.26	0.00018	0.00776667
GO:0006629	lipid metabolic process	biological_process	149	29	EHI_009370,EHI_009890,EHI_028880,EHI_035750,EHI_039840,EHI_044210,EHI_046600,EHI_054750,EHI_065250,EHI_068060,EHI_070720,EHI_082530,EHI_084690,EHI_091960,EHI_097630,EHI_105060,EHI_110570,EHI_111000,EHI_112870,EHI_113590,EHI_113970,EHI_114320,EHI_130880,EHI_151290,EHI_151800,EHI_156710,EHI_160860,EHI_165270,EHI_188970	14.63	0.0002	0.00832143
GO:0030163	protein catabolic process	biological_process	173	32	EHI_005870,EHI_011870,EHI_020270,EHI_023020,EHI_024470,EHI_024560,EHI_030170,EHI_030770,EHI_038690,EHI_050570,EHI_052050,EHI_078710,EHI_080890,EHI_090000,EHI_095030,EHI_103850,EHI_118180,EHI_120650,EHI_122760,EHI_134960,EHI_148540,EHI_151440,EHI_151630,EHI_152100,EHI_163650,EHI_174670,EHI_177320,EHI_179970,EHI_182600,EHI_185290,EHI_185410,EHI_194570	16.99	0.00025	0.00865429
GO:0044257	cellular protein catabolic process	biological_process	173	32	EHI_005870,EHI_011870,EHI_020270,EHI_023020,EHI_024470,EHI_024560,EHI_030170,EHI_030770,EHI_038690,EHI_050570,EHI_052050,EHI_078710,EHI_080890,EHI_090000,EHI_095030,EHI_103850,EHI_118180,EHI_120650,EHI_122760,EHI_134960,EHI_148540,EHI_151440,EHI_151630,EHI_152100,EHI_163650,EHI_174670,EHI_177320,EHI_179970,EHI_182600,EHI_185290,EHI_185410,EHI_194570	16.99	0.00025	0.00865429
GO:0051603	proteolysis involved in cellular protein catabolic process	biological_process	173	32	EHI_005870,EHI_011870,EHI_020270,EHI_023020,EHI_024470,EHI_024560,EHI_030170,EHI_030770,EHI_038690,EHI_050570,EHI_052050,EHI_078710,EHI_080890,EHI_090000,EHI_095030,EHI_103850,EHI_118180,EHI_120650,EHI_122760,EHI_134960,EHI_148540,EHI_151440,EHI_151630,EHI_152100,EHI_163650,EHI_174670,EHI_177320,EHI_179970,EHI_182600,EHI_185290,EHI_185410,EHI_194570	16.99	0.00025	0.00865429
GO:0000096	sulfur amino acid metabolic process	biological_process	11	6	EHI_021570,EHI_024230,EHI_060340,EHI_153430,EHI_160930,EHI_171750	1.08	0.00026	0.00865429
GO:0006633	fatty acid biosynthetic process	biological_process	11	6	EHI_009370,EHI_082530,EHI_110570,EHI_111000,EHI_112870,EHI_156710	1.08	0.00026	0.00865429
GO:0072330	monocarboxylic acid biosynthetic process	biological_process	11	6	EHI_009370,EHI_082530,EHI_110570,EHI_111000,EHI_112870,EHI_156710	1.08	0.00026	0.00865429
GO:0043632	modification-dependent macromolecule catabolic process	biological_process	144	28	EHI_000580,EHI_005870,EHI_020270,EHI_023020,EHI_024470,EHI_024560,EHI_030170,EHI_030770,EHI_038690,EHI_052050,EHI_080890,EHI_090000,EHI_095030,EHI_103850,EHI_118180,EHI_120650,EHI_122760,EHI_134960,EHI_148540,EHI_151630,EHI_152100,EHI_163650,EHI_177320,EHI_179970,EHI_182600,EHI_185290,EHI_185410,EHI_194570	14.14	0.00026	0.00865429
GO:0006511	ubiquitin-dependent protein catabolic process	biological_process	139	27	EHI_005870,EHI_020270,EHI_023020,EHI_024470,EHI_024560,EHI_030170,EHI_030770,EHI_038690,EHI_052050,EHI_080890,EHI_090000,EHI_095030,EHI_103850,EHI_118180,EHI_120650,EHI_122760,EHI_134960,EHI_148540,EHI_151630,EHI_152100,EHI_163650,EHI_177320,EHI_179970,EHI_182600,EHI_185290,EHI_185410,EHI_194570	13.65	0.00034	0.0107054
GO:0019941	modification-dependent protein catabolic process	biological_process	139	27	EHI_005870,EHI_020270,EHI_023020,EHI_024470,EHI_024560,EHI_030170,EHI_030770,EHI_038690,EHI_052050,EHI_080890,EHI_090000,EHI_095030,EHI_103850,EHI_118180,EHI_120650,EHI_122760,EHI_134960,EHI_148540,EHI_151630,EHI_152100,EHI_163650,EHI_177320,EHI_179970,EHI_182600,EHI_185290,EHI_185410,EHI_194570	13.65	0.00034	0.0107054
GO:0008610	lipid biosynthetic process	biological_process	67	16	EHI_009370,EHI_009890,EHI_028880,EHI_054750,EHI_070720,EHI_082530,EHI_091960,EHI_105060,EHI_110570,EHI_111000,EHI_112870,EHI_113590,EHI_130880,EHI_156710,EHI_165270,EHI_188970	6.58	0.00056	0.0171684
GO:0045898	regulation of RNA polymerase II transcriptional preinitiation complex assembly	biological_process	9	5	EHI_052050,EHI_080890,EHI_177320,EHI_185410,EHI_194570	0.88	0.0008	0.0233
GO:0045899	positive regulation of RNA polymerase II transcriptional preinitiation complex assembly	biological_process	9	5	EHI_052050,EHI_080890,EHI_177320,EHI_185410,EHI_194570	0.88	0.0008	0.0233
GO:0044710	single-organism metabolic process	biological_process	1379	164	EHI_001420,EHI_002150,EHI_004210,EHI_004490,EHI_005910,EHI_006680,EHI_006690,EHI_009240,EHI_009370,EHI_009890,EHI_010590,EHI_010660,EHI_012720,EHI_014030,EHI_021440,EHI_021570,EHI_022270,EHI_022600,EHI_024230,EHI_026360,EHI_027760,EHI_028880,EHI_029370,EHI_029620,EHI_033680,EHI_035750,EHI_035800,EHI_035810,EHI_038630,EHI_039190,EHI_039840,EHI_040310,EHI_042700,EHI_044210,EHI_044890,EHI_044970,EHI…	135.43	0.00086	0.0244366
GO:0065008	regulation of biological quality	biological_process	145	26	EHI_001420,EHI_004490,EHI_010020,EHI_021560,EHI_024560,EHI_027550,EHI_029370,EHI_033680,EHI_049310,EHI_049620,EHI_050140,EHI_061980,EHI_091250,EHI_098290,EHI_106350,EHI_110180,EHI_110350,EHI_114010,EHI_123390,EHI_127220,EHI_130920,EHI_131470,EHI_145840,EHI_151950,EHI_177610,EHI_199670	14.24	0.00154	0.0427167
GO:0044255	cellular lipid metabolic process	biological_process	95	19	EHI_009370,EHI_009890,EHI_028880,EHI_046600,EHI_054750,EHI_070720,EHI_082530,EHI_091960,EHI_105060,EHI_110570,EHI_111000,EHI_112870,EHI_113590,EHI_130880,EHI_151800,EHI_156710,EHI_160860,EHI_165270,EHI_188970	9.33	0.0018	0.0487674
GO:0060260	regulation of transcription initiation from RNA polymerase II promoter	biological_process	11	5	EHI_052050,EHI_080890,EHI_177320,EHI_185410,EHI_194570	1.08	0.00249	0.0611625
GO:0060261	positive regulation of transcription initiation from RNA polymerase II promoter	biological_process	11	5	EHI_052050,EHI_080890,EHI_177320,EHI_185410,EHI_194570	1.08	0.00249	0.0611625
GO:2000142	regulation of DNA-templated transcription, initiation	biological_process	11	5	EHI_052050,EHI_080890,EHI_177320,EHI_185410,EHI_194570	1.08	0.00249	0.0611625
GO:2000144	positive regulation of DNA-templated transcription, initiation	biological_process	11	5	EHI_052050,EHI_080890,EHI_177320,EHI_185410,EHI_194570	1.08	0.00249	0.0611625
GO:0043248	proteasome assembly	biological_process	7	4	EHI_005870,EHI_103850,EHI_120650,EHI_182600	0.69	0.00252	0.0611625
GO:0006438	valyl-tRNA aminoacylation	biological_process	4	3	EHI_009240,EHI_033680,EHI_071580	0.39	0.00349	0.0771538
GO:0009068	aspartate family amino acid catabolic process	biological_process	4	3	EHI_050740,EHI_092390,EHI_126080	0.39	0.00349	0.0771538
GO:0016226	iron-sulfur cluster assembly	biological_process	4	3	EHI_044480,EHI_047750,EHI_049620	0.39	0.00349	0.0771538
GO:0031163	metallo-sulfur cluster assembly	biological_process	4	3	EHI_044480,EHI_047750,EHI_049620	0.39	0.00349	0.0771538
GO:0032787	monocarboxylic acid metabolic process	biological_process	33	9	EHI_009370,EHI_046600,EHI_082530,EHI_098290,EHI_098420,EHI_110570,EHI_111000,EHI_112870,EHI_156710	3.24	0.00351	0.0771538
GO:0034976	response to endoplasmic reticulum stress	biological_process	28	8	EHI_021560,EHI_027550,EHI_052050,EHI_080890,EHI_110350,EHI_177320,EHI_185410,EHI_194570	2.75	0.00428	0.092337
GO:0045454	cell redox homeostasis	biological_process	34	9	EHI_001420,EHI_004490,EHI_021560,EHI_027550,EHI_061980,EHI_110350,EHI_114010,EHI_123390,EHI_145840	3.34	0.00436	0.0923527
GO:0048878	chemical homeostasis	biological_process	29	8	EHI_010020,EHI_029370,EHI_049310,EHI_049620,EHI_098290,EHI_106350,EHI_130920,EHI_177610	2.85	0.00541	0.112547
GO:0070897	DNA-templated transcriptional preinitiation complex assembly	biological_process	18	6	EHI_052050,EHI_080890,EHI_158020,EHI_177320,EHI_185410,EHI_194570	1.77	0.00574	0.117318
GO:0010498	proteasomal protein catabolic process	biological_process	70	14	EHI_005870,EHI_023020,EHI_024470,EHI_024560,EHI_030170,EHI_030770,EHI_052050,EHI_080890,EHI_122760,EHI_148540,EHI_151630,EHI_177320,EHI_185410,EHI_194570	6.87	0.00699	0.138023
GO:0043161	proteasome-mediated ubiquitin-dependent protein catabolic process	biological_process	70	14	EHI_005870,EHI_023020,EHI_024470,EHI_024560,EHI_030170,EHI_030770,EHI_052050,EHI_080890,EHI_122760,EHI_148540,EHI_151630,EHI_177320,EHI_185410,EHI_194570	6.87	0.00699	0.138023
GO:0051123	RNA polymerase II transcriptional preinitiation complex assembly	biological_process	14	5	EHI_052050,EHI_080890,EHI_177320,EHI_185410,EHI_194570	1.37	0.00843	0.163683
GO:0006566	threonine metabolic process	biological_process	2	2	EHI_092390,EHI_126080	0.2	0.00962	0.180763
GO:0006567	threonine catabolic process	biological_process	2	2	EHI_092390,EHI_126080	0.2	0.00962	0.180763
GO:0055082	cellular chemical homeostasis	biological_process	26	7	EHI_029370,EHI_049310,EHI_049620,EHI_098290,EHI_106350,EHI_130920,EHI_177610	2.55	0.01053	0.194721
GO:0000272	polysaccharide catabolic process	biological_process	15	5	EHI_096830,EHI_098360,EHI_118440,EHI_189300,EHI_192590	1.47	0.01164	0.211884
GO:1901617	organic hydroxy compound biosynthetic process	biological_process	10	4	EHI_070720,EHI_106120,EHI_126090,EHI_165270	0.98	0.0119	0.213285
GO:0045862	positive regulation of proteolysis	biological_process	27	7	EHI_052050,EHI_080890,EHI_095030,EHI_122760,EHI_177320,EHI_185410,EHI_194570	2.65	0.01305	0.226914
GO:0050801	ion homeostasis	biological_process	27	7	EHI_010020,EHI_029370,EHI_049310,EHI_049620,EHI_106350,EHI_130920,EHI_177610	2.65	0.01305	0.226914
GO:0016052	carbohydrate catabolic process	biological_process	40	9	EHI_044370,EHI_096830,EHI_098290,EHI_098360,EHI_098420,EHI_112990,EHI_118440,EHI_189300,EHI_192590	3.93	0.01342	0.229916
GO:0006732	coenzyme metabolic process	biological_process	47	10	EHI_006680,EHI_014030,EHI_046600,EHI_055400,EHI_098290,EHI_098420,EHI_126090,EHI_151920,EHI_174250,EHI_195110	4.62	0.01391	0.234857
GO:0005980	glycogen catabolic process	biological_process	6	3	EHI_096830,EHI_098360,EHI_189300	0.59	0.015	0.239384
GO:0009251	glucan catabolic process	biological_process	6	3	EHI_096830,EHI_098360,EHI_189300	0.59	0.015	0.239384
GO:0044247	cellular polysaccharide catabolic process	biological_process	6	3	EHI_096830,EHI_098360,EHI_189300	0.59	0.015	0.239384
GO:1901606	alpha-amino acid catabolic process	biological_process	6	3	EHI_050740,EHI_092390,EHI_126080	0.59	0.015	0.239384
GO:0051186	cofactor metabolic process	biological_process	48	10	EHI_006680,EHI_014030,EHI_046600,EHI_055400,EHI_098290,EHI_098420,EHI_126090,EHI_151920,EHI_174250,EHI_195110	4.71	0.01608	0.253151
GO:0042176	regulation of protein catabolic process	biological_process	29	7	EHI_052050,EHI_080890,EHI_122760,EHI_177320,EHI_179970,EHI_185410,EHI_194570	2.85	0.01933	0.300259
GO:1901800	positive regulation of proteasomal protein catabolic process	biological_process	23	6	EHI_052050,EHI_080890,EHI_122760,EHI_177320,EHI_185410,EHI_194570	2.26	0.0205	0.314243
GO:0044699	single-organism process	biological_process	2293	244	EHI_000740,EHI_001420,EHI_001760,EHI_002150,EHI_002990,EHI_004210,EHI_004450,EHI_004490,EHI_004790,EHI_005910,EHI_006680,EHI_006690,EHI_008030,EHI_009240,EHI_009370,EHI_009890,EHI_010020,EHI_010590,EHI_010660,EHI_012220,EHI_012720,EHI_014030,EHI_019600,EHI_020270,EHI_021360,EHI_021440,EHI_021560,EHI_021570,EHI_022270,EHI_022600,EHI_024230,EHI_024560,EHI_026360,EHI_027550,EHI_027760,EHI_028670,EHI…	225.2	0.0214	0.323779
GO:0030162	regulation of proteolysis	biological_process	30	7	EHI_052050,EHI_080890,EHI_095030,EHI_122760,EHI_177320,EHI_185410,EHI_194570	2.95	0.02315	0.334504
GO:0000060	protein import into nucleus, translocation	biological_process	12	4	EHI_081250,EHI_098340,EHI_151640,EHI_171760	1.18	0.02394	0.334504
GO:0006610	ribosomal protein import into nucleus	biological_process	12	4	EHI_081250,EHI_098340,EHI_151640,EHI_171760	1.18	0.02394	0.334504
GO:0055065	metal ion homeostasis	biological_process	12	4	EHI_010020,EHI_049310,EHI_049620,EHI_177610	1.18	0.02394	0.334504
GO:0044275	cellular carbohydrate catabolic process	biological_process	7	3	EHI_096830,EHI_098360,EHI_189300	0.69	0.02435	0.334504
GO:0055074	calcium ion homeostasis	biological_process	7	3	EHI_010020,EHI_049310,EHI_177610	0.69	0.02435	0.334504
GO:0006873	cellular ion homeostasis	biological_process	24	6	EHI_029370,EHI_049310,EHI_049620,EHI_106350,EHI_130920,EHI_177610	2.36	0.02514	0.334504
GO:0055080	cation homeostasis	biological_process	24	6	EHI_010020,EHI_029370,EHI_049310,EHI_049620,EHI_106350,EHI_177610	2.36	0.02514	0.334504
GO:0061136	regulation of proteasomal protein catabolic process	biological_process	24	6	EHI_052050,EHI_080890,EHI_122760,EHI_177320,EHI_185410,EHI_194570	2.36	0.02514	0.334504
GO:0006020	inositol metabolic process	biological_process	3	2	EHI_070720,EHI_165270	0.29	0.02699	0.334504
GO:0006021	inositol biosynthetic process	biological_process	3	2	EHI_070720,EHI_165270	0.29	0.02699	0.334504
GO:0006556	S-adenosylmethionine biosynthetic process	biological_process	3	2	EHI_174250,EHI_195110	0.29	0.02699	0.334504
GO:0009581	detection of external stimulus	biological_process	3	2	EHI_110180,EHI_130920	0.29	0.02699	0.334504
GO:0009582	detection of abiotic stimulus	biological_process	3	2	EHI_110180,EHI_130920	0.29	0.02699	0.334504
GO:0009612	response to mechanical stimulus	biological_process	3	2	EHI_110180,EHI_130920	0.29	0.02699	0.334504
GO:0050982	detection of mechanical stimulus	biological_process	3	2	EHI_110180,EHI_130920	0.29	0.02699	0.334504
GO:0051606	detection of stimulus	biological_process	3	2	EHI_110180,EHI_130920	0.29	0.02699	0.334504
GO:0005976	polysaccharide metabolic process	biological_process	25	6	EHI_096830,EHI_098360,EHI_118440,EHI_148560,EHI_189300,EHI_192590	2.46	0.03043	0.353855
GO:0045732	positive regulation of protein catabolic process	biological_process	25	6	EHI_052050,EHI_080890,EHI_122760,EHI_177320,EHI_185410,EHI_194570	2.46	0.03043	0.353855
GO:0098771	inorganic ion homeostasis	biological_process	25	6	EHI_010020,EHI_029370,EHI_049310,EHI_049620,EHI_106350,EHI_177610	2.46	0.03043	0.353855
GO:1903052	positive regulation of proteolysis involved in cellular protein catabolic process	biological_process	25	6	EHI_052050,EHI_080890,EHI_122760,EHI_177320,EHI_185410,EHI_194570	2.46	0.03043	0.353855
GO:1903364	positive regulation of cellular protein catabolic process	biological_process	25	6	EHI_052050,EHI_080890,EHI_122760,EHI_177320,EHI_185410,EHI_194570	2.46	0.03043	0.353855
GO:0005977	glycogen metabolic process	biological_process	13	4	EHI_096830,EHI_098360,EHI_148560,EHI_189300	1.28	0.03196	0.353855
GO:0006073	cellular glucan metabolic process	biological_process	13	4	EHI_096830,EHI_098360,EHI_148560,EHI_189300	1.28	0.03196	0.353855
GO:0006112	energy reserve metabolic process	biological_process	13	4	EHI_096830,EHI_098360,EHI_148560,EHI_189300	1.28	0.03196	0.353855
GO:0009066	aspartate family amino acid metabolic process	biological_process	13	4	EHI_050740,EHI_092390,EHI_126080,EHI_148470	1.28	0.03196	0.353855
GO:0044042	glucan metabolic process	biological_process	13	4	EHI_096830,EHI_098360,EHI_148560,EHI_189300	1.28	0.03196	0.353855
GO:0044262	cellular carbohydrate metabolic process	biological_process	32	7	EHI_070720,EHI_096830,EHI_098290,EHI_098360,EHI_148560,EHI_165270,EHI_189300	3.14	0.0323	0.353855
GO:0030433	ER-associated ubiquitin-dependent protein catabolic process	biological_process	19	5	EHI_052050,EHI_080890,EHI_177320,EHI_185410,EHI_194570	1.87	0.0325	0.353855
GO:0036503	ERAD pathway	biological_process	19	5	EHI_052050,EHI_080890,EHI_177320,EHI_185410,EHI_194570	1.87	0.0325	0.353855
GO:0006739	NADP metabolic process	biological_process	8	3	EHI_014030,EHI_055400,EHI_151920	0.79	0.03618	0.371982
GO:0009063	cellular amino acid catabolic process	biological_process	8	3	EHI_050740,EHI_092390,EHI_126080	0.79	0.03618	0.371982
GO:0016054	organic acid catabolic process	biological_process	8	3	EHI_050740,EHI_092390,EHI_126080	0.79	0.03618	0.371982
GO:0046173	polyol biosynthetic process	biological_process	8	3	EHI_070720,EHI_106120,EHI_165270	0.79	0.03618	0.371982
GO:0046395	carboxylic acid catabolic process	biological_process	8	3	EHI_050740,EHI_092390,EHI_126080	0.79	0.03618	0.371982
GO:1903050	regulation of proteolysis involved in cellular protein catabolic process	biological_process	26	6	EHI_052050,EHI_080890,EHI_122760,EHI_177320,EHI_185410,EHI_194570	2.55	0.0364	0.371982
GO:1903362	regulation of cellular protein catabolic process	biological_process	26	6	EHI_052050,EHI_080890,EHI_122760,EHI_177320,EHI_185410,EHI_194570	2.55	0.0364	0.371982
GO:0009108	coenzyme biosynthetic process	biological_process	20	5	EHI_006680,EHI_126090,EHI_151920,EHI_174250,EHI_195110	1.96	0.03996	0.404812
GO:0006812	cation transport	biological_process	63	11	EHI_010020,EHI_014030,EHI_029370,EHI_049310,EHI_055400,EHI_063000,EHI_078700,EHI_106350,EHI_130920,EHI_177610,EHI_199020	6.19	0.04057	0.407449
GO:0000291	nuclear-transcribed mRNA catabolic process, exonucleolytic	biological_process	14	4	EHI_000580,EHI_039000,EHI_086520,EHI_134610	1.37	0.04138	0.411335
GO:0043254	regulation of protein complex assembly	biological_process	41	8	EHI_052050,EHI_080890,EHI_091250,EHI_110180,EHI_177320,EHI_185410,EHI_194570,EHI_199670	4.03	0.04268	0.411335
GO:0009896	positive regulation of catabolic process	biological_process	27	6	EHI_052050,EHI_080890,EHI_122760,EHI_177320,EHI_185410,EHI_194570	2.65	0.04308	0.411335
GO:0031331	positive regulation of cellular catabolic process	biological_process	27	6	EHI_052050,EHI_080890,EHI_122760,EHI_177320,EHI_185410,EHI_194570	2.65	0.04308	0.411335
GO:0030003	cellular cation homeostasis	biological_process	21	5	EHI_029370,EHI_049310,EHI_049620,EHI_106350,EHI_177610	2.06	0.04837	0.411335
GO:0051188	cofactor biosynthetic process	biological_process	21	5	EHI_006680,EHI_126090,EHI_151920,EHI_174250,EHI_195110	2.06	0.04837	0.411335
GO:0000502	proteasome complex	cellular_component	42	21	EHI_005870,EHI_011870,EHI_023020,EHI_024470,EHI_030170,EHI_052050,EHI_078710,EHI_080890,EHI_090000,EHI_095030,EHI_103850,EHI_120650,EHI_163650,EHI_164750,EHI_174670,EHI_177320,EHI_179970,EHI_182600,EHI_185410,EHI_194570,EHI_200220	3.67	2.9e-12	7.656e-10
GO:0005838	proteasome regulatory particle	cellular_component	21	13	EHI_005870,EHI_030170,EHI_052050,EHI_080890,EHI_095030,EHI_103850,EHI_120650,EHI_177320,EHI_179970,EHI_182600,EHI_185410,EHI_194570,EHI_200220	1.83	1.4e-09	1.232e-07
GO:0022624	proteasome accessory complex	cellular_component	21	13	EHI_005870,EHI_030170,EHI_052050,EHI_080890,EHI_095030,EHI_103850,EHI_120650,EHI_177320,EHI_179970,EHI_182600,EHI_185410,EHI_194570,EHI_200220	1.83	1.4e-09	1.232e-07
GO:0008541	proteasome regulatory particle, lid subcomplex	cellular_component	6	5	EHI_095030,EHI_103850,EHI_120650,EHI_179970,EHI_182600	0.52	2.7e-05	0.001782
GO:0008540	proteasome regulatory particle, base subcomplex	cellular_component	13	6	EHI_005870,EHI_052050,EHI_080890,EHI_177320,EHI_185410,EHI_194570	1.13	0.00043	0.02156
GO:0005839	proteasome core complex	cellular_component	18	7	EHI_011870,EHI_023020,EHI_024470,EHI_078710,EHI_090000,EHI_163650,EHI_174670	1.57	0.00049	0.02156
GO:0031595	nuclear proteasome complex	cellular_component	10	5	EHI_052050,EHI_080890,EHI_177320,EHI_185410,EHI_194570	0.87	0.00086	0.0324343
GO:0031597	cytosolic proteasome complex	cellular_component	11	5	EHI_052050,EHI_080890,EHI_177320,EHI_185410,EHI_194570	0.96	0.00146	0.04818
GO:0031965	nuclear membrane	cellular_component	14	5	EHI_081250,EHI_098340,EHI_151640,EHI_166900,EHI_171760	1.22	0.00507	0.148104
GO:0005737	cytoplasm	cellular_component	1442	147	EHI_000580,EHI_000740,EHI_000900,EHI_001760,EHI_002990,EHI_004490,EHI_004790,EHI_005870,EHI_009890,EHI_012220,EHI_014030,EHI_019600,EHI_020270,EHI_021360,EHI_021440,EHI_021560,EHI_021570,EHI_023020,EHI_023220,EHI_024230,EHI_024560,EHI_026360,EHI_027550,EHI_027760,EHI_029370,EHI_030770,EHI_031250,EHI_031410,EHI_033680,EHI_035550,EHI_035810,EHI_038690,EHI_039000,EHI_040660,EHI_042920,EHI_044480,EHI…	125.9	0.00561	0.148104
GO:0033588	Elongator holoenzyme complex	cellular_component	3	2	EHI_111020,EHI_152010	0.26	0.02148	0.470405
GO:0034399	nuclear periphery	cellular_component	15	4	EHI_081250,EHI_098340,EHI_151640,EHI_171760	1.31	0.0359	0.470405
GO:0005783	endoplasmic reticulum	cellular_component	127	17	EHI_021560,EHI_027550,EHI_031250,EHI_031410,EHI_063570,EHI_075040,EHI_075210,EHI_091960,EHI_110350,EHI_110570,EHI_120470,EHI_130880,EHI_141830,EHI_151290,EHI_153660,EHI_177610,EHI_188280	11.09	0.04748	0.470405
GO:0008374	O-acyltransferase activity	molecular_function	22	10	EHI_021570,EHI_035750,EHI_039180,EHI_065250,EHI_084690,EHI_096770,EHI_112790,EHI_113590,EHI_122100,EHI_153430	2.27	2.5e-05	0.012325
GO:0016491	oxidoreductase activity	molecular_function	114	26	EHI_001420,EHI_004490,EHI_014030,EHI_022270,EHI_022600,EHI_029620,EHI_039190,EHI_044970,EHI_050330,EHI_055400,EHI_061980,EHI_067720,EHI_073390,EHI_088020,EHI_103260,EHI_107560,EHI_114010,EHI_123390,EHI_125950,EHI_134810,EHI_134850,EHI_138480,EHI_145840,EHI_159160,EHI_160670,EHI_181710	11.75	6.3e-05	0.0155295
GO:0004124	cysteine synthase activity	molecular_function	4	4	EHI_024230,EHI_060340,EHI_160930,EHI_171750	0.41	0.00011	0.0180767
GO:0051536	iron-sulfur cluster binding	molecular_function	15	7	EHI_006690,EHI_047750,EHI_049620,EHI_073390,EHI_134850,EHI_141830,EHI_152010	1.55	0.00036	0.0291692
GO:0051540	metal cluster binding	molecular_function	15	7	EHI_006690,EHI_047750,EHI_049620,EHI_073390,EHI_134850,EHI_141830,EHI_152010	1.55	0.00036	0.0291692
GO:0051920	peroxiredoxin activity	molecular_function	8	5	EHI_001420,EHI_061980,EHI_114010,EHI_123390,EHI_145840	0.82	0.00049	0.0291692
GO:0030170	pyridoxal phosphate binding	molecular_function	20	8	EHI_024230,EHI_057550,EHI_060340,EHI_096830,EHI_152280,EHI_160930,EHI_171750,EHI_189300	2.06	0.00049	0.0291692
GO:0046872	metal ion binding	molecular_function	347	55	EHI_006690,EHI_010020,EHI_010590,EHI_021360,EHI_030770,EHI_035550,EHI_035920,EHI_044970,EHI_046670,EHI_047750,EHI_049310,EHI_049620,EHI_050330,EHI_050850,EHI_067580,EHI_067590,EHI_069060,EHI_073390,EHI_088020,EHI_098420,EHI_103690,EHI_105080,EHI_111720,EHI_112990,EHI_117910,EHI_120360,EHI_122760,EHI_124430,EHI_125950,EHI_126250,EHI_126880,EHI_134810,EHI_134850,EHI_136960,EHI_143440,EHI_148350,EHI…	35.75	0.00053	0.0291692
GO:0017025	TBP-class protein binding	molecular_function	12	6	EHI_052050,EHI_080890,EHI_158020,EHI_177320,EHI_185410,EHI_194570	1.24	0.00062	0.0291692
GO:0043130	ubiquitin binding	molecular_function	12	6	EHI_005870,EHI_015550,EHI_024560,EHI_095030,EHI_095840,EHI_148540	1.24	0.00062	0.0291692
GO:0008233	peptidase activity	molecular_function	152	29	EHI_011870,EHI_015550,EHI_023020,EHI_024470,EHI_031250,EHI_033710,EHI_040440,EHI_042700,EHI_050570,EHI_052050,EHI_078710,EHI_080890,EHI_090000,EHI_095030,EHI_095840,EHI_111990,EHI_126880,EHI_127030,EHI_151440,EHI_152100,EHI_159600,EHI_163650,EHI_164800,EHI_174670,EHI_177320,EHI_182950,EHI_185410,EHI_188280,EHI_194570	15.66	0.00066	0.0291692
GO:0043169	cation binding	molecular_function	351	55	EHI_006690,EHI_010020,EHI_010590,EHI_021360,EHI_030770,EHI_035550,EHI_035920,EHI_044970,EHI_046670,EHI_047750,EHI_049310,EHI_049620,EHI_050330,EHI_050850,EHI_067580,EHI_067590,EHI_069060,EHI_073390,EHI_088020,EHI_098420,EHI_103690,EHI_105080,EHI_111720,EHI_112990,EHI_117910,EHI_120360,EHI_122760,EHI_124430,EHI_125950,EHI_126250,EHI_126880,EHI_134810,EHI_134850,EHI_136960,EHI_143440,EHI_148350,EHI…	36.17	0.00071	0.0291692
GO:0016684	oxidoreductase activity, acting on peroxide as acceptor	molecular_function	9	5	EHI_001420,EHI_061980,EHI_114010,EHI_123390,EHI_145840	0.93	0.00101	0.03451
GO:0016705	oxidoreductase activity, acting on paired donors, with incorporation or reduction of molecular oxygen	molecular_function	9	5	EHI_001420,EHI_061980,EHI_114010,EHI_123390,EHI_145840	0.93	0.00101	0.03451
GO:0032182	ubiquitin-like protein binding	molecular_function	13	6	EHI_005870,EHI_015550,EHI_024560,EHI_095030,EHI_095840,EHI_148540	1.34	0.00105	0.03451
GO:0048037	cofactor binding	molecular_function	56	14	EHI_014030,EHI_024230,EHI_044970,EHI_050330,EHI_055400,EHI_057550,EHI_060340,EHI_096830,EHI_151300,EHI_152280,EHI_160930,EHI_171750,EHI_182820,EHI_189300	5.77	0.00122	0.0365858
GO:0004298	threonine-type endopeptidase activity	molecular_function	18	7	EHI_011870,EHI_023020,EHI_024470,EHI_078710,EHI_090000,EHI_163650,EHI_174670	1.85	0.00136	0.0365858
GO:0070003	threonine-type peptidase activity	molecular_function	18	7	EHI_011870,EHI_023020,EHI_024470,EHI_078710,EHI_090000,EHI_163650,EHI_174670	1.85	0.00136	0.0365858
GO:0051539	4 iron, 4 sulfur cluster binding	molecular_function	6	4	EHI_006690,EHI_047750,EHI_049620,EHI_141830	0.62	0.00141	0.0365858
GO:0030246	carbohydrate binding	molecular_function	36	10	EHI_006980,EHI_044370,EHI_056510,EHI_065330,EHI_077500,EHI_098290,EHI_107050,EHI_132040,EHI_148560,EHI_148790	3.71	0.00262	0.064583
GO:0016209	antioxidant activity	molecular_function	20	7	EHI_001420,EHI_004490,EHI_061980,EHI_114010,EHI_123390,EHI_145840,EHI_159160	2.06	0.00276	0.064733
GO:0004190	aspartic-type endopeptidase activity	molecular_function	7	4	EHI_015550,EHI_031250,EHI_095840,EHI_188280	0.72	0.00302	0.064733
GO:0070001	aspartic-type peptidase activity	molecular_function	7	4	EHI_015550,EHI_031250,EHI_095840,EHI_188280	0.72	0.00302	0.064733
GO:0001871	pattern binding	molecular_function	4	3	EHI_107050,EHI_132040,EHI_148560	0.41	0.00401	0.0732196
GO:0004832	valine-tRNA ligase activity	molecular_function	4	3	EHI_009240,EHI_033680,EHI_071580	0.41	0.00401	0.0732196
GO:0030247	polysaccharide binding	molecular_function	4	3	EHI_107050,EHI_132040,EHI_148560	0.41	0.00401	0.0732196
GO:2001070	starch binding	molecular_function	4	3	EHI_107050,EHI_132040,EHI_148560	0.41	0.00401	0.0732196
GO:0005509	calcium ion binding	molecular_function	51	12	EHI_010020,EHI_021360,EHI_049310,EHI_067590,EHI_103690,EHI_111720,EHI_120360,EHI_143440,EHI_167300,EHI_167310,EHI_173470,EHI_199000	5.25	0.00462	0.081345
GO:0016835	carbon-oxygen lyase activity	molecular_function	17	6	EHI_024230,EHI_046670,EHI_060340,EHI_110570,EHI_160930,EHI_171750	1.75	0.00531	0.09027
GO:0005506	iron ion binding	molecular_function	9	4	EHI_049620,EHI_073390,EHI_134810,EHI_134850	0.93	0.00919	0.111187
GO:0008134	transcription factor binding	molecular_function	19	6	EHI_052050,EHI_080890,EHI_158020,EHI_177320,EHI_185410,EHI_194570	1.96	0.00975	0.111187
GO:0004470	malic enzyme activity	molecular_function	2	2	EHI_044970,EHI_050330	0.21	0.0106	0.111187
GO:0004471	malate dehydrogenase (decarboxylating) (NAD+) activity	molecular_function	2	2	EHI_044970,EHI_050330	0.21	0.0106	0.111187
GO:0004512	inositol-3-phosphate synthase activity	molecular_function	2	2	EHI_070720,EHI_165270	0.21	0.0106	0.111187
GO:0004794	L-threonine ammonia-lyase activity	molecular_function	2	2	EHI_092390,EHI_126080	0.21	0.0106	0.111187
GO:0004839	ubiquitin activating enzyme activity	molecular_function	2	2	EHI_020270,EHI_038690	0.21	0.0106	0.111187
GO:0008296	3-5-exodeoxyribonuclease activity	molecular_function	2	2	EHI_006690,EHI_046670	0.21	0.0106	0.111187
GO:0008901	ferredoxin hydrogenase activity	molecular_function	2	2	EHI_073390,EHI_134850	0.21	0.0106	0.111187
GO:0009001	serine O-acetyltransferase activity	molecular_function	2	2	EHI_021570,EHI_153430	0.21	0.0106	0.111187
GO:0016412	serine O-acyltransferase activity	molecular_function	2	2	EHI_021570,EHI_153430	0.21	0.0106	0.111187
GO:0016413	O-acetyltransferase activity	molecular_function	2	2	EHI_021570,EHI_153430	0.21	0.0106	0.111187
GO:0016695	oxidoreductase activity, acting on hydrogen as donor	molecular_function	2	2	EHI_073390,EHI_134850	0.21	0.0106	0.111187
GO:0016699	oxidoreductase activity, acting on hydrogen as donor, iron-sulfur protein as acceptor	molecular_function	2	2	EHI_073390,EHI_134850	0.21	0.0106	0.111187
GO:0016730	oxidoreductase activity, acting on iron-sulfur proteins as donors	molecular_function	2	2	EHI_073390,EHI_134850	0.21	0.0106	0.111187
GO:0016840	carbon-nitrogen lyase activity	molecular_function	2	2	EHI_092390,EHI_126080	0.21	0.0106	0.111187
GO:0016841	ammonia-lyase activity	molecular_function	2	2	EHI_092390,EHI_126080	0.21	0.0106	0.111187
GO:0016872	intramolecular lyase activity	molecular_function	2	2	EHI_070720,EHI_165270	0.21	0.0106	0.111187
GO:0070011	peptidase activity, acting on L-amino acid peptides	molecular_function	121	21	EHI_011870,EHI_015550,EHI_023020,EHI_024470,EHI_031250,EHI_033710,EHI_042700,EHI_050570,EHI_078710,EHI_090000,EHI_095030,EHI_095840,EHI_111990,EHI_126880,EHI_127030,EHI_151440,EHI_152100,EHI_163650,EHI_174670,EHI_182950,EHI_188280	12.47	0.01092	0.112157
GO:0016829	lyase activity	molecular_function	38	9	EHI_024230,EHI_046670,EHI_060340,EHI_092390,EHI_100430,EHI_110570,EHI_126080,EHI_160930,EHI_171750	3.92	0.01294	0.129659
GO:0004175	endopeptidase activity	molecular_function	86	16	EHI_011870,EHI_015550,EHI_023020,EHI_024470,EHI_031250,EHI_050570,EHI_078710,EHI_090000,EHI_095030,EHI_095840,EHI_111990,EHI_151440,EHI_163650,EHI_174670,EHI_182950,EHI_188280	8.86	0.01315	0.129659
GO:0016651	oxidoreductase activity, acting on NAD(P)H	molecular_function	15	5	EHI_004490,EHI_014030,EHI_055400,EHI_073390,EHI_134850	1.55	0.01421	0.137363
GO:0001664	G-protein coupled receptor binding	molecular_function	6	3	EHI_159480,EHI_169350,EHI_194540	0.62	0.01713	0.153547
GO:0005102	receptor binding	molecular_function	6	3	EHI_159480,EHI_169350,EHI_194540	0.62	0.01713	0.153547
GO:0005261	cation channel activity	molecular_function	6	3	EHI_049310,EHI_130920,EHI_177610	0.62	0.01713	0.153547
GO:0016868	intramolecular transferase activity, phosphotransferases	molecular_function	6	3	EHI_112990,EHI_179810,EHI_185280	0.62	0.01713	0.153547
GO:0003824	catalytic activity	molecular_function	2508	278	EHI_000580,EHI_000740,EHI_000900,EHI_001420,EHI_002150,EHI_004210,EHI_004450,EHI_004490,EHI_004790,EHI_005910,EHI_006680,EHI_006690,EHI_008410,EHI_009240,EHI_009370,EHI_009890,EHI_010290,EHI_010360,EHI_010590,EHI_010660,EHI_011870,EHI_012220,EHI_012720,EHI_014030,EHI_015550,EHI_020270,EHI_020340,EHI_021440,EHI_021560,EHI_021570,EHI_022270,EHI_022600,EHI_023020,EHI_024230,EHI_024470,EHI_025090,EHI…	258.42	0.02392	0.210581
GO:0051287	NAD binding	molecular_function	17	5	EHI_014030,EHI_044970,EHI_050330,EHI_055400,EHI_151300	1.75	0.02464	0.211561
GO:0003954	NADH dehydrogenase activity	molecular_function	3	2	EHI_073390,EHI_134850	0.31	0.02961	0.211561
GO:0004478	methionine adenosyltransferase activity	molecular_function	3	2	EHI_174250,EHI_195110	0.31	0.02961	0.211561
GO:0005262	calcium channel activity	molecular_function	3	2	EHI_049310,EHI_177610	0.31	0.02961	0.211561
GO:0005496	steroid binding	molecular_function	3	2	EHI_161070,EHI_173480	0.31	0.02961	0.211561
GO:0008746	NAD(P)+ transhydrogenase activity	molecular_function	3	2	EHI_014030,EHI_055400	0.31	0.02961	0.211561
GO:0008750	NAD(P)+ transhydrogenase (AB-specific) activity	molecular_function	3	2	EHI_014030,EHI_055400	0.31	0.02961	0.211561
GO:0015485	cholesterol binding	molecular_function	3	2	EHI_161070,EHI_173480	0.31	0.02961	0.211561
GO:0016652	oxidoreductase activity, acting on NAD(P)H, NAD(P) as acceptor	molecular_function	3	2	EHI_014030,EHI_055400	0.31	0.02961	0.211561
GO:0030955	potassium ion binding	molecular_function	3	2	EHI_049310,EHI_098420	0.31	0.02961	0.211561
GO:0031420	alkali metal ion binding	molecular_function	3	2	EHI_049310,EHI_098420	0.31	0.02961	0.211561
GO:0032934	sterol binding	molecular_function	3	2	EHI_161070,EHI_173480	0.31	0.02961	0.211561
GO:0043178	alcohol binding	molecular_function	3	2	EHI_161070,EHI_173480	0.31	0.02961	0.211561
GO:0008408	3-5 exonuclease activity	molecular_function	13	4	EHI_006690,EHI_039000,EHI_046670,EHI_176840	1.34	0.03738	0.263262
GO:0016874	ligase activity	molecular_function	113	18	EHI_000900,EHI_009240,EHI_020270,EHI_025090,EHI_033680,EHI_038690,EHI_071580,EHI_073460,EHI_082530,EHI_103730,EHI_104570,EHI_122760,EHI_126920,EHI_136960,EHI_148470,EHI_151630,EHI_181140,EHI_184560	11.64	0.03893	0.270317
GO:0016747	transferase activity, transferring acyl groups other than amino-acyl groups	molecular_function	115	18	EHI_009370,EHI_021570,EHI_035750,EHI_037820,EHI_039180,EHI_052120,EHI_065250,EHI_084690,EHI_096770,EHI_111000,EHI_112790,EHI_112870,EHI_113590,EHI_122100,EHI_151290,EHI_152010,EHI_153430,EHI_156710	11.85	0.04525	0.306403
GO:0016746	transferase activity, transferring acyl groups	molecular_function	123	19	EHI_009370,EHI_021570,EHI_035750,EHI_037820,EHI_039180,EHI_052120,EHI_065250,EHI_084690,EHI_096770,EHI_111000,EHI_112790,EHI_112870,EHI_113590,EHI_122100,EHI_151290,EHI_152010,EHI_153430,EHI_155730,EHI_156710	12.67	0.04537	0.306403
in vivo group vs. axenic culture group
GO_ID	GO_term	GO_category	Annotated	Significant	SymbolList	Expected	classic_fisher	FDR
GO:0019752	carboxylic acid metabolic process	biological_process	99	31	EHI_000690,EHI_000730,EHI_021520,EHI_024230,EHI_046600,EHI_047730,EHI_062700,EHI_073460,EHI_076870,EHI_078230,EHI_092190,EHI_092330,EHI_092390,EHI_092640,EHI_098290,EHI_103730,EHI_111610,EHI_112870,EHI_125770,EHI_126080,EHI_130700,EHI_142250,EHI_144610,EHI_148470,EHI_160930,EHI_164490,EHI_171750,EHI_174250,EHI_178920,EHI_195110,EHI_198790	12.11	3e-07	0.00016023
GO:0043436	oxoacid metabolic process	biological_process	104	32	EHI_000690,EHI_000730,EHI_021520,EHI_024230,EHI_046600,EHI_047730,EHI_062700,EHI_073460,EHI_076870,EHI_078230,EHI_092190,EHI_092330,EHI_092390,EHI_092640,EHI_098290,EHI_103730,EHI_107070,EHI_111610,EHI_112870,EHI_125770,EHI_126080,EHI_130700,EHI_142250,EHI_144610,EHI_148470,EHI_160930,EHI_164490,EHI_171750,EHI_174250,EHI_178920,EHI_195110,EHI_198790	12.72	3e-07	0.00016023
GO:0006520	cellular amino acid metabolic process	biological_process	62	23	EHI_000690,EHI_021520,EHI_024230,EHI_062700,EHI_073460,EHI_078230,EHI_092330,EHI_092390,EHI_092640,EHI_103730,EHI_111610,EHI_125770,EHI_126080,EHI_142250,EHI_144610,EHI_148470,EHI_160930,EHI_164490,EHI_171750,EHI_174250,EHI_178920,EHI_195110,EHI_198790	7.58	3.7e-07	0.00016023
GO:0006082	organic acid metabolic process	biological_process	106	32	EHI_000690,EHI_000730,EHI_021520,EHI_024230,EHI_046600,EHI_047730,EHI_062700,EHI_073460,EHI_076870,EHI_078230,EHI_092190,EHI_092330,EHI_092390,EHI_092640,EHI_098290,EHI_103730,EHI_107070,EHI_111610,EHI_112870,EHI_125770,EHI_126080,EHI_130700,EHI_142250,EHI_144610,EHI_148470,EHI_160930,EHI_164490,EHI_171750,EHI_174250,EHI_178920,EHI_195110,EHI_198790	12.97	4.9e-07	0.00016023
GO:0016053	organic acid biosynthetic process	biological_process	31	13	EHI_021520,EHI_024230,EHI_076870,EHI_092190,EHI_112870,EHI_125770,EHI_142250,EHI_144610,EHI_148470,EHI_160930,EHI_171750,EHI_174250,EHI_195110	3.79	3e-05	0.00654
GO:0046394	carboxylic acid biosynthetic process	biological_process	31	13	EHI_021520,EHI_024230,EHI_076870,EHI_092190,EHI_112870,EHI_125770,EHI_142250,EHI_144610,EHI_148470,EHI_160930,EHI_171750,EHI_174250,EHI_195110	3.79	3e-05	0.00654
GO:0016052	carbohydrate catabolic process	biological_process	40	15	EHI_000730,EHI_043240,EHI_044370,EHI_047730,EHI_050940,EHI_094090,EHI_096280,EHI_098290,EHI_112990,EHI_121800,EHI_129000,EHI_130700,EHI_138380,EHI_189300,EHI_192590	4.89	3.6e-05	0.00654
GO:0008652	cellular amino acid biosynthetic process	biological_process	20	10	EHI_021520,EHI_024230,EHI_125770,EHI_142250,EHI_144610,EHI_148470,EHI_160930,EHI_171750,EHI_174250,EHI_195110	2.45	4e-05	0.00654
GO:0044711	single-organism biosynthetic process	biological_process	177	40	EHI_001830,EHI_005120,EHI_006680,EHI_009890,EHI_012980,EHI_014050,EHI_021520,EHI_024230,EHI_028880,EHI_038160,EHI_044740,EHI_045340,EHI_047730,EHI_051050,EHI_051730,EHI_054260,EHI_054720,EHI_073460,EHI_076870,EHI_091960,EHI_092190,EHI_092330,EHI_105060,EHI_106090,EHI_112870,EHI_125770,EHI_127240,EHI_130880,EHI_131470,EHI_142250,EHI_144610,EHI_148470,EHI_151920,EHI_160930,EHI_164490,EHI_171750,EHI…	21.65	5.6e-05	0.00813867
GO:0044283	small molecule biosynthetic process	biological_process	47	16	EHI_021520,EHI_024230,EHI_045340,EHI_047730,EHI_051050,EHI_076870,EHI_092190,EHI_112870,EHI_125770,EHI_142250,EHI_144610,EHI_148470,EHI_160930,EHI_171750,EHI_174250,EHI_195110	5.75	7.8e-05	0.0102024
GO:1901605	alpha-amino acid metabolic process	biological_process	27	11	EHI_021520,EHI_024230,EHI_092390,EHI_125770,EHI_126080,EHI_142250,EHI_144610,EHI_148470,EHI_160930,EHI_171750,EHI_178920	3.3	0.00017	0.0168171
GO:0006790	sulfur compound metabolic process	biological_process	23	10	EHI_024230,EHI_046600,EHI_107070,EHI_142250,EHI_144610,EHI_160930,EHI_171750,EHI_174250,EHI_195110,EHI_197160	2.81	0.00018	0.0168171
GO:0000060	protein import into nucleus, translocation	biological_process	12	7	EHI_024220,EHI_081250,EHI_098340,EHI_098400,EHI_151640,EHI_160920,EHI_171760	1.47	0.00018	0.0168171
GO:0006610	ribosomal protein import into nucleus	biological_process	12	7	EHI_024220,EHI_081250,EHI_098340,EHI_098400,EHI_151640,EHI_160920,EHI_171760	1.47	0.00018	0.0168171
GO:0044282	small molecule catabolic process	biological_process	32	12	EHI_000730,EHI_047730,EHI_050940,EHI_092330,EHI_092390,EHI_094090,EHI_098290,EHI_112990,EHI_126080,EHI_130700,EHI_164490,EHI_178920	3.91	0.00022	0.019184
GO:1901607	alpha-amino acid biosynthetic process	biological_process	16	8	EHI_021520,EHI_024230,EHI_125770,EHI_142250,EHI_144610,EHI_148470,EHI_160930,EHI_171750	1.96	0.00025	0.0192353
GO:0055114	oxidation-reduction process	biological_process	134	31	EHI_012980,EHI_029620,EHI_038160,EHI_039190,EHI_043240,EHI_044970,EHI_045340,EHI_050330,EHI_076870,EHI_085370,EHI_088020,EHI_096710,EHI_103260,EHI_106090,EHI_107210,EHI_125950,EHI_129000,EHI_134740,EHI_134850,EHI_138380,EHI_143560,EHI_146380,EHI_150490,EHI_152650,EHI_159160,EHI_160670,EHI_160940,EHI_166490,EHI_178670,EHI_181710,EHI_189300	16.39	0.00025	0.0192353
GO:0009066	aspartate family amino acid metabolic process	biological_process	13	7	EHI_092390,EHI_125770,EHI_126080,EHI_142250,EHI_144610,EHI_148470,EHI_178920	1.59	0.00035	0.0247832
GO:0044724	single-organism carbohydrate catabolic process	biological_process	29	11	EHI_000730,EHI_043240,EHI_047730,EHI_050940,EHI_094090,EHI_098290,EHI_112990,EHI_129000,EHI_130700,EHI_138380,EHI_189300	3.55	0.00036	0.0247832
GO:0009070	serine family amino acid biosynthetic process	biological_process	10	6	EHI_021520,EHI_024230,EHI_142250,EHI_144610,EHI_160930,EHI_171750	1.22	0.00044	0.028776
GO:0044272	sulfur compound biosynthetic process	biological_process	14	7	EHI_024230,EHI_142250,EHI_144610,EHI_160930,EHI_171750,EHI_174250,EHI_195110	1.71	0.00062	0.0386171
GO:0006575	cellular modified amino acid metabolic process	biological_process	11	6	EHI_092330,EHI_142250,EHI_144610,EHI_164490,EHI_174250,EHI_195110	1.35	0.00087	0.0494765
GO:0009069	serine family amino acid metabolic process	biological_process	11	6	EHI_021520,EHI_024230,EHI_142250,EHI_144610,EHI_160930,EHI_171750	1.35	0.00087	0.0494765
GO:0006534	cysteine metabolic process	biological_process	8	5	EHI_024230,EHI_142250,EHI_144610,EHI_160930,EHI_171750	0.98	0.00109	0.0509186
GO:0009063	cellular amino acid catabolic process	biological_process	8	5	EHI_092330,EHI_092390,EHI_126080,EHI_164490,EHI_178920	0.98	0.00109	0.0509186
GO:0016054	organic acid catabolic process	biological_process	8	5	EHI_092330,EHI_092390,EHI_126080,EHI_164490,EHI_178920	0.98	0.00109	0.0509186
GO:0019344	cysteine biosynthetic process	biological_process	8	5	EHI_024230,EHI_142250,EHI_144610,EHI_160930,EHI_171750	0.98	0.00109	0.0509186
GO:0046395	carboxylic acid catabolic process	biological_process	8	5	EHI_092330,EHI_092390,EHI_126080,EHI_164490,EHI_178920	0.98	0.00109	0.0509186
GO:0005976	polysaccharide metabolic process	biological_process	25	9	EHI_038160,EHI_043240,EHI_054260,EHI_096280,EHI_106090,EHI_129000,EHI_138380,EHI_189300,EHI_192590	3.06	0.0019	0.0856966
GO:0000097	sulfur amino acid biosynthetic process	biological_process	9	5	EHI_024230,EHI_142250,EHI_144610,EHI_160930,EHI_171750	1.1	0.00222	0.0867746
GO:0044723	single-organism carbohydrate metabolic process	biological_process	73	18	EHI_000730,EHI_015280,EHI_038160,EHI_043240,EHI_047730,EHI_050940,EHI_054260,EHI_087320,EHI_094090,EHI_098290,EHI_100480,EHI_106090,EHI_112990,EHI_129000,EHI_130700,EHI_138380,EHI_189300,EHI_192050	8.93	0.00234	0.0867746
GO:0005977	glycogen metabolic process	biological_process	13	6	EHI_038160,EHI_043240,EHI_106090,EHI_129000,EHI_138380,EHI_189300	1.59	0.00261	0.0867746
GO:0006073	cellular glucan metabolic process	biological_process	13	6	EHI_038160,EHI_043240,EHI_106090,EHI_129000,EHI_138380,EHI_189300	1.59	0.00261	0.0867746
GO:0006112	energy reserve metabolic process	biological_process	13	6	EHI_038160,EHI_043240,EHI_106090,EHI_129000,EHI_138380,EHI_189300	1.59	0.00261	0.0867746
GO:0044042	glucan metabolic process	biological_process	13	6	EHI_038160,EHI_043240,EHI_106090,EHI_129000,EHI_138380,EHI_189300	1.59	0.00261	0.0867746
GO:0005980	glycogen catabolic process	biological_process	6	4	EHI_043240,EHI_129000,EHI_138380,EHI_189300	0.73	0.00271	0.0867746
GO:0006515	misfolded or incompletely synthesized protein catabolic process	biological_process	6	4	EHI_009520,EHI_015280,EHI_038330,EHI_100480	0.73	0.00271	0.0867746
GO:0009067	aspartate family amino acid biosynthetic process	biological_process	6	4	EHI_125770,EHI_142250,EHI_144610,EHI_148470	0.73	0.00271	0.0867746
GO:0009251	glucan catabolic process	biological_process	6	4	EHI_043240,EHI_129000,EHI_138380,EHI_189300	0.73	0.00271	0.0867746
GO:0044247	cellular polysaccharide catabolic process	biological_process	6	4	EHI_043240,EHI_129000,EHI_138380,EHI_189300	0.73	0.00271	0.0867746
GO:0006091	generation of precursor metabolites and energy	biological_process	41	12	EHI_000730,EHI_038160,EHI_043240,EHI_047730,EHI_096710,EHI_098290,EHI_106090,EHI_129000,EHI_130700,EHI_138380,EHI_152650,EHI_189300	5.01	0.00272	0.0867746
GO:0032787	monocarboxylic acid metabolic process	biological_process	33	10	EHI_000730,EHI_046600,EHI_047730,EHI_076870,EHI_092190,EHI_092330,EHI_098290,EHI_112870,EHI_130700,EHI_164490	4.04	0.0046	0.143257
GO:0044275	cellular carbohydrate catabolic process	biological_process	7	4	EHI_043240,EHI_129000,EHI_138380,EHI_189300	0.86	0.00571	0.173013
GO:0019318	hexose metabolic process	biological_process	24	8	EHI_000730,EHI_047730,EHI_050940,EHI_094090,EHI_098290,EHI_112990,EHI_130700,EHI_192050	2.94	0.00582	0.173013
GO:0000272	polysaccharide catabolic process	biological_process	15	6	EHI_043240,EHI_096280,EHI_129000,EHI_138380,EHI_189300,EHI_192590	1.83	0.00614	0.17459
GO:0044264	cellular polysaccharide metabolic process	biological_process	15	6	EHI_038160,EHI_043240,EHI_106090,EHI_129000,EHI_138380,EHI_189300	1.83	0.00614	0.17459
GO:0000096	sulfur amino acid metabolic process	biological_process	11	5	EHI_024230,EHI_142250,EHI_144610,EHI_160930,EHI_171750	1.35	0.00659	0.176447
GO:0006528	asparagine metabolic process	biological_process	4	3	EHI_125770,EHI_148470,EHI_178920	0.49	0.00661	0.176447
GO:0009068	aspartate family amino acid catabolic process	biological_process	4	3	EHI_092390,EHI_126080,EHI_178920	0.49	0.00661	0.176447
GO:0009108	coenzyme biosynthetic process	biological_process	20	7	EHI_006680,EHI_045340,EHI_092330,EHI_151920,EHI_164490,EHI_174250,EHI_195110	2.45	0.00727	0.190183
GO:0005996	monosaccharide metabolic process	biological_process	25	8	EHI_000730,EHI_047730,EHI_050940,EHI_094090,EHI_098290,EHI_112990,EHI_130700,EHI_192050	3.06	0.00767	0.196713
GO:0006605	protein targeting	biological_process	82	18	EHI_001760,EHI_004510,EHI_024220,EHI_058500,EHI_068480,EHI_081250,EHI_083600,EHI_098340,EHI_098400,EHI_104420,EHI_131200,EHI_140290,EHI_143120,EHI_151640,EHI_154300,EHI_160920,EHI_171760,EHI_185290	10.03	0.00871	0.21153
GO:0006732	coenzyme metabolic process	biological_process	47	12	EHI_000730,EHI_006680,EHI_045340,EHI_046600,EHI_047730,EHI_092330,EHI_098290,EHI_130700,EHI_151920,EHI_164490,EHI_174250,EHI_195110	5.75	0.00906	0.21153
GO:0005975	carbohydrate metabolic process	biological_process	120	24	EHI_000730,EHI_015280,EHI_038160,EHI_043240,EHI_044370,EHI_047730,EHI_050940,EHI_054260,EHI_087320,EHI_094090,EHI_096280,EHI_098290,EHI_100480,EHI_106090,EHI_112990,EHI_121800,EHI_129000,EHI_130700,EHI_138030,EHI_138380,EHI_152880,EHI_189300,EHI_192050,EHI_192590	14.68	0.00912	0.21153
GO:0051188	cofactor biosynthetic process	biological_process	21	7	EHI_006680,EHI_045340,EHI_092330,EHI_151920,EHI_164490,EHI_174250,EHI_195110	2.57	0.00978	0.21153
GO:0044699	single-organism process	biological_process	2293	304	EHI_000690,EHI_000730,EHI_000800,EHI_001760,EHI_001830,EHI_004200,EHI_004400,EHI_004450,EHI_004470,EHI_004510,EHI_005100,EHI_005120,EHI_005130,EHI_005460,EHI_006680,EHI_007040,EHI_008030,EHI_008240,EHI_008390,EHI_009630,EHI_009890,EHI_010020,EHI_010050,EHI_010750,EHI_011170,EHI_011230,EHI_012240,EHI_012980,EHI_013220,EHI_014050,EHI_014190,EHI_015280,EHI_016010,EHI_017890,EHI_018600,EHI_019140,EHI…	280.46	0.01025	0.21153
GO:0006563	L-serine metabolic process	biological_process	8	4	EHI_021520,EHI_024230,EHI_160930,EHI_171750	0.98	0.01032	0.21153
GO:0051186	cofactor metabolic process	biological_process	48	12	EHI_000730,EHI_006680,EHI_045340,EHI_046600,EHI_047730,EHI_092330,EHI_098290,EHI_130700,EHI_151920,EHI_164490,EHI_174250,EHI_195110	5.87	0.01078	0.21153
GO:0006006	glucose metabolic process	biological_process	22	7	EHI_000730,EHI_047730,EHI_050940,EHI_094090,EHI_098290,EHI_112990,EHI_130700	2.69	0.01287	0.21153
GO:0019320	hexose catabolic process	biological_process	22	7	EHI_000730,EHI_047730,EHI_050940,EHI_094090,EHI_098290,EHI_112990,EHI_130700	2.69	0.01287	0.21153
GO:0000380	alternative mRNA splicing, via spliceosome	biological_process	2	2	EHI_058680,EHI_198910	0.24	0.01493	0.21153
GO:0000381	regulation of alternative mRNA splicing, via spliceosome	biological_process	2	2	EHI_058680,EHI_198910	0.24	0.01493	0.21153
GO:0000959	mitochondrial RNA metabolic process	biological_process	2	2	EHI_073460,EHI_136340	0.24	0.01493	0.21153
GO:0006356	regulation of transcription from RNA polymerase I promoter	biological_process	2	2	EHI_035130,EHI_198890	0.24	0.01493	0.21153
GO:0006434	seryl-tRNA aminoacylation	biological_process	2	2	EHI_000690,EHI_092640	0.24	0.01493	0.21153
GO:0006529	asparagine biosynthetic process	biological_process	2	2	EHI_125770,EHI_148470	0.24	0.01493	0.21153
GO:0006566	threonine metabolic process	biological_process	2	2	EHI_092390,EHI_126080	0.24	0.01493	0.21153
GO:0006567	threonine catabolic process	biological_process	2	2	EHI_092390,EHI_126080	0.24	0.01493	0.21153
GO:0006903	vesicle targeting	biological_process	2	2	EHI_062500,EHI_140290	0.24	0.01493	0.21153
GO:0009092	homoserine metabolic process	biological_process	2	2	EHI_142250,EHI_144610	0.24	0.01493	0.21153
GO:0009109	coenzyme catabolic process	biological_process	2	2	EHI_092330,EHI_164490	0.24	0.01493	0.21153
GO:0009111	vitamin catabolic process	biological_process	2	2	EHI_092330,EHI_164490	0.24	0.01493	0.21153
GO:0015802	basic amino acid transport	biological_process	2	2	EHI_142150,EHI_148410	0.24	0.01493	0.21153
GO:0015939	pantothenate metabolic process	biological_process	2	2	EHI_092330,EHI_164490	0.24	0.01493	0.21153
GO:0015941	pantothenate catabolic process	biological_process	2	2	EHI_092330,EHI_164490	0.24	0.01493	0.21153
GO:0015976	carbon utilization	biological_process	2	2	EHI_150490,EHI_160940	0.24	0.01493	0.21153
GO:0017182	peptidyl-diphthamide metabolic process	biological_process	2	2	EHI_127240,EHI_199050	0.24	0.01493	0.21153
GO:0017183	peptidyl-diphthamide biosynthetic process from peptidyl-histidine	biological_process	2	2	EHI_127240,EHI_199050	0.24	0.01493	0.21153
GO:0018202	peptidyl-histidine modification	biological_process	2	2	EHI_127240,EHI_199050	0.24	0.01493	0.21153
GO:0019343	cysteine biosynthetic process via cystathionine	biological_process	2	2	EHI_142250,EHI_144610	0.24	0.01493	0.21153
GO:0019346	transsulfuration	biological_process	2	2	EHI_142250,EHI_144610	0.24	0.01493	0.21153
GO:0042365	water-soluble vitamin catabolic process	biological_process	2	2	EHI_092330,EHI_164490	0.24	0.01493	0.21153
GO:0043484	regulation of RNA splicing	biological_process	2	2	EHI_058680,EHI_198910	0.24	0.01493	0.21153
GO:0048024	regulation of mRNA splicing, via spliceosome	biological_process	2	2	EHI_058680,EHI_198910	0.24	0.01493	0.21153
GO:0050667	homocysteine metabolic process	biological_process	2	2	EHI_142250,EHI_144610	0.24	0.01493	0.21153
GO:0051187	cofactor catabolic process	biological_process	2	2	EHI_092330,EHI_164490	0.24	0.01493	0.21153
GO:0071266	de novo L-methionine biosynthetic process	biological_process	2	2	EHI_142250,EHI_144610	0.24	0.01493	0.21153
GO:0072329	monocarboxylic acid catabolic process	biological_process	2	2	EHI_092330,EHI_164490	0.24	0.01493	0.21153
GO:0006720	isoprenoid metabolic process	biological_process	5	3	EHI_028880,EHI_105060,EHI_178490	0.61	0.01504	0.21153
GO:0008299	isoprenoid biosynthetic process	biological_process	5	3	EHI_028880,EHI_105060,EHI_178490	0.61	0.01504	0.21153
GO:0051788	response to misfolded protein	biological_process	5	3	EHI_015280,EHI_038330,EHI_100480	0.61	0.01504	0.21153
GO:0071218	cellular response to misfolded protein	biological_process	5	3	EHI_015280,EHI_038330,EHI_100480	0.61	0.01504	0.21153
GO:0071712	ER-associated misfolded protein catabolic process	biological_process	5	3	EHI_015280,EHI_038330,EHI_100480	0.61	0.01504	0.21153
GO:0046365	monosaccharide catabolic process	biological_process	23	7	EHI_000730,EHI_047730,EHI_050940,EHI_094090,EHI_098290,EHI_112990,EHI_130700	2.81	0.01661	0.226945
GO:0007155	cell adhesion	biological_process	9	4	EHI_042870,EHI_142150,EHI_182950,EHI_183000	1.1	0.01681	0.226945
GO:0022610	biological adhesion	biological_process	9	4	EHI_042870,EHI_142150,EHI_182950,EHI_183000	1.1	0.01681	0.226945
GO:0044710	single-organism metabolic process	biological_process	1379	190	EHI_000690,EHI_000730,EHI_001830,EHI_004510,EHI_005120,EHI_005460,EHI_006680,EHI_007040,EHI_008240,EHI_008390,EHI_009890,EHI_010050,EHI_010750,EHI_011230,EHI_012240,EHI_012980,EHI_014050,EHI_015280,EHI_019140,EHI_021380,EHI_021520,EHI_024230,EHI_028880,EHI_029370,EHI_029620,EHI_035140,EHI_037240,EHI_038160,EHI_038330,EHI_039190,EHI_039850,EHI_043240,EHI_044740,EHI_044970,EHI_045170,EHI_045340,EHI…	168.67	0.01683	0.226945
GO:0006607	NLS-bearing protein import into nucleus	biological_process	29	8	EHI_024220,EHI_081250,EHI_098340,EHI_098400,EHI_151640,EHI_154300,EHI_160920,EHI_171760	3.55	0.01962	0.259222
GO:0007005	mitochondrion organization	biological_process	29	8	EHI_004510,EHI_014050,EHI_052740,EHI_058500,EHI_073460,EHI_104420,EHI_136340,EHI_139440	3.55	0.01962	0.259222
GO:0017038	protein import	biological_process	46	11	EHI_001760,EHI_024220,EHI_081250,EHI_098340,EHI_098400,EHI_104420,EHI_151640,EHI_154300,EHI_160920,EHI_171760,EHI_185290	5.63	0.01997	0.261208
GO:0015980	energy derivation by oxidation of organic compounds	biological_process	19	6	EHI_038160,EHI_043240,EHI_106090,EHI_129000,EHI_138380,EHI_189300	2.32	0.02176	0.281803
GO:0006820	anion transport	biological_process	30	8	EHI_050900,EHI_063000,EHI_095150,EHI_142150,EHI_148410,EHI_174280,EHI_186860,EHI_197300	3.67	0.02398	0.307508
GO:0031118	rRNA pseudouridine synthesis	biological_process	10	4	EHI_088330,EHI_097750,EHI_131470,EHI_194040	1.22	0.02536	0.322047
GO:0000082	G1/S transition of mitotic cell cycle	biological_process	6	3	EHI_152430,EHI_174210,EHI_185290	0.73	0.02737	0.33027
GO:0000271	polysaccharide biosynthetic process	biological_process	6	3	EHI_038160,EHI_054260,EHI_106090	0.73	0.02737	0.33027
GO:0006535	cysteine biosynthetic process from serine	biological_process	6	3	EHI_024230,EHI_160930,EHI_171750	0.73	0.02737	0.33027
GO:0044843	cell cycle G1/S phase transition	biological_process	6	3	EHI_152430,EHI_174210,EHI_185290	0.73	0.02737	0.33027
GO:1901606	alpha-amino acid catabolic process	biological_process	6	3	EHI_092390,EHI_126080,EHI_178920	0.73	0.02737	0.33027
GO:0006007	glucose catabolic process	biological_process	20	6	EHI_000730,EHI_047730,EHI_050940,EHI_098290,EHI_112990,EHI_130700	2.45	0.02796	0.33027
GO:0001522	pseudouridine synthesis	biological_process	15	5	EHI_088330,EHI_097750,EHI_131470,EHI_194040,EHI_199620	1.83	0.02828	0.33027
GO:0042451	purine nucleoside biosynthetic process	biological_process	15	5	EHI_006680,EHI_092330,EHI_164490,EHI_174250,EHI_195110	1.83	0.02828	0.33027
GO:0046129	purine ribonucleoside biosynthetic process	biological_process	15	5	EHI_006680,EHI_092330,EHI_164490,EHI_174250,EHI_195110	1.83	0.02828	0.33027
GO:0006606	protein import into nucleus	biological_process	43	10	EHI_001760,EHI_024220,EHI_081250,EHI_098340,EHI_098400,EHI_151640,EHI_154300,EHI_160920,EHI_171760,EHI_185290	5.26	0.03112	0.347906
GO:0034504	protein localization to nucleus	biological_process	43	10	EHI_001760,EHI_024220,EHI_081250,EHI_098340,EHI_098400,EHI_151640,EHI_154300,EHI_160920,EHI_171760,EHI_185290	5.26	0.03112	0.347906
GO:0044744	protein targeting to nucleus	biological_process	43	10	EHI_001760,EHI_024220,EHI_081250,EHI_098340,EHI_098400,EHI_151640,EHI_154300,EHI_160920,EHI_171760,EHI_185290	5.26	0.03112	0.347906
GO:0051170	nuclear import	biological_process	43	10	EHI_001760,EHI_024220,EHI_081250,EHI_098340,EHI_098400,EHI_151640,EHI_154300,EHI_160920,EHI_171760,EHI_185290	5.26	0.03112	0.347906
GO:1902593	single-organism nuclear import	biological_process	43	10	EHI_001760,EHI_024220,EHI_081250,EHI_098340,EHI_098400,EHI_151640,EHI_154300,EHI_160920,EHI_171760,EHI_185290	5.26	0.03112	0.347906
GO:1902580	single-organism cellular localization	biological_process	100	19	EHI_001760,EHI_004510,EHI_024220,EHI_058500,EHI_068480,EHI_081250,EHI_083600,EHI_098340,EHI_098400,EHI_104420,EHI_131200,EHI_140290,EHI_143120,EHI_151640,EHI_154300,EHI_160920,EHI_171760,EHI_174280,EHI_185290	12.23	0.03159	0.350167
GO:0015711	organic anion transport	biological_process	26	7	EHI_050900,EHI_063000,EHI_095150,EHI_142150,EHI_148410,EHI_174280,EHI_197300	3.18	0.03227	0.354699
GO:0044262	cellular carbohydrate metabolic process	biological_process	32	8	EHI_000730,EHI_038160,EHI_043240,EHI_098290,EHI_106090,EHI_129000,EHI_138380,EHI_189300	3.91	0.03467	0.370487
GO:0000154	rRNA modification	biological_process	21	6	EHI_013870,EHI_088330,EHI_097750,EHI_122740,EHI_131470,EHI_194040	2.57	0.03524	0.370487
GO:0055085	transmembrane transport	biological_process	149	26	EHI_005130,EHI_008030,EHI_010020,EHI_029370,EHI_030600,EHI_049410,EHI_050900,EHI_057700,EHI_063000,EHI_068400,EHI_086230,EHI_095150,EHI_095820,EHI_104420,EHI_131200,EHI_134010,EHI_134730,EHI_136610,EHI_143120,EHI_147510,EHI_148410,EHI_152760,EHI_182490,EHI_182550,EHI_186860,EHI_187120	18.22	0.03628	0.370487
GO:0044255	cellular lipid metabolic process	biological_process	95	18	EHI_001830,EHI_005120,EHI_009890,EHI_028880,EHI_046590,EHI_046600,EHI_054720,EHI_074730,EHI_076870,EHI_091960,EHI_092190,EHI_105060,EHI_112870,EHI_130880,EHI_151800,EHI_177530,EHI_178490,EHI_179820	11.62	0.03671	0.370487
GO:0006664	glycolipid metabolic process	biological_process	16	5	EHI_001830,EHI_005120,EHI_091960,EHI_130880,EHI_151800	1.96	0.03712	0.370487
GO:1903509	liposaccharide metabolic process	biological_process	16	5	EHI_001830,EHI_005120,EHI_091960,EHI_130880,EHI_151800	1.96	0.03712	0.370487
GO:0051056	regulation of small GTPase mediated signal transduction	biological_process	122	22	EHI_010050,EHI_039850,EHI_051820,EHI_068270,EHI_073310,EHI_078740,EHI_087850,EHI_098260,EHI_105250,EHI_110980,EHI_126000,EHI_138990,EHI_139960,EHI_145730,EHI_152690,EHI_166480,EHI_166990,EHI_178690,EHI_182740,EHI_187070,EHI_189470,EHI_196550	14.92	0.03735	0.370487
GO:0072594	establishment of protein localization to organelle	biological_process	70	14	EHI_001760,EHI_024220,EHI_068480,EHI_081250,EHI_098340,EHI_098400,EHI_104420,EHI_131200,EHI_143120,EHI_151640,EHI_154300,EHI_160920,EHI_171760,EHI_185290	8.56	0.04099	0.370487
GO:0000389	mRNA 3-splice site recognition	biological_process	3	2	EHI_058680,EHI_198910	0.37	0.04116	0.370487
GO:0005978	glycogen biosynthetic process	biological_process	3	2	EHI_038160,EHI_106090	0.37	0.04116	0.370487
GO:0006207	de novo pyrimidine nucleobase biosynthetic process	biological_process	3	2	EHI_012980,EHI_044740	0.37	0.04116	0.370487
GO:0006555	methionine metabolic process	biological_process	3	2	EHI_142250,EHI_144610	0.37	0.04116	0.370487
GO:0006556	S-adenosylmethionine biosynthetic process	biological_process	3	2	EHI_174250,EHI_195110	0.37	0.04116	0.370487
GO:0006839	mitochondrial transport	biological_process	3	2	EHI_095150,EHI_104420	0.37	0.04116	0.370487
GO:0008283	cell proliferation	biological_process	3	2	EHI_142150,EHI_152430	0.37	0.04116	0.370487
GO:0009086	methionine biosynthetic process	biological_process	3	2	EHI_142250,EHI_144610	0.37	0.04116	0.370487
GO:0009250	glucan biosynthetic process	biological_process	3	2	EHI_038160,EHI_106090	0.37	0.04116	0.370487
GO:0019856	pyrimidine nucleobase biosynthetic process	biological_process	3	2	EHI_012980,EHI_044740	0.37	0.04116	0.370487
GO:0042127	regulation of cell proliferation	biological_process	3	2	EHI_142150,EHI_152430	0.37	0.04116	0.370487
GO:0042219	cellular modified amino acid catabolic process	biological_process	3	2	EHI_092330,EHI_164490	0.37	0.04116	0.370487
GO:0051648	vesicle localization	biological_process	3	2	EHI_062500,EHI_140290	0.37	0.04116	0.370487
GO:0051650	establishment of vesicle localization	biological_process	3	2	EHI_062500,EHI_140290	0.37	0.04116	0.370487
GO:0071265	L-methionine biosynthetic process	biological_process	3	2	EHI_142250,EHI_144610	0.37	0.04116	0.370487
GO:0015936	coenzyme A metabolic process	biological_process	7	3	EHI_006680,EHI_092330,EHI_164490	0.86	0.04361	0.370487
GO:0015937	coenzyme A biosynthetic process	biological_process	7	3	EHI_006680,EHI_092330,EHI_164490	0.86	0.04361	0.370487
GO:0033865	nucleoside bisphosphate metabolic process	biological_process	7	3	EHI_006680,EHI_092330,EHI_164490	0.86	0.04361	0.370487
GO:0033866	nucleoside bisphosphate biosynthetic process	biological_process	7	3	EHI_006680,EHI_092330,EHI_164490	0.86	0.04361	0.370487
GO:0033875	ribonucleoside bisphosphate metabolic process	biological_process	7	3	EHI_006680,EHI_092330,EHI_164490	0.86	0.04361	0.370487
GO:0034030	ribonucleoside bisphosphate biosynthetic process	biological_process	7	3	EHI_006680,EHI_092330,EHI_164490	0.86	0.04361	0.370487
GO:0034032	purine nucleoside bisphosphate metabolic process	biological_process	7	3	EHI_006680,EHI_092330,EHI_164490	0.86	0.04361	0.370487
GO:0034033	purine nucleoside bisphosphate biosynthetic process	biological_process	7	3	EHI_006680,EHI_092330,EHI_164490	0.86	0.04361	0.370487
GO:0035967	cellular response to topologically incorrect protein	biological_process	7	3	EHI_015280,EHI_038330,EHI_100480	0.86	0.04361	0.370487
GO:0006612	protein targeting to membrane	biological_process	22	6	EHI_004510,EHI_058500,EHI_083600,EHI_131200,EHI_140290,EHI_143120	2.69	0.04362	0.370487
GO:0072657	protein localization to membrane	biological_process	22	6	EHI_004510,EHI_058500,EHI_083600,EHI_131200,EHI_140290,EHI_143120	2.69	0.04362	0.370487
GO:0090150	establishment of protein localization to membrane	biological_process	22	6	EHI_004510,EHI_058500,EHI_083600,EHI_131200,EHI_140290,EHI_143120	2.69	0.04362	0.370487
GO:0006811	ion transport	biological_process	91	17	EHI_010020,EHI_029370,EHI_030600,EHI_049410,EHI_050900,EHI_063000,EHI_086230,EHI_095150,EHI_136610,EHI_142150,EHI_147510,EHI_148410,EHI_152760,EHI_174280,EHI_182550,EHI_186860,EHI_197300	11.13	0.04682	0.388261
GO:0006418	tRNA aminoacylation for protein translation	biological_process	28	7	EHI_000690,EHI_062700,EHI_073460,EHI_078230,EHI_092640,EHI_103730,EHI_198790	3.42	0.0469	0.388261
GO:0043038	amino acid activation	biological_process	28	7	EHI_000690,EHI_062700,EHI_073460,EHI_078230,EHI_092640,EHI_103730,EHI_198790	3.42	0.0469	0.388261
GO:0043039	tRNA aminoacylation	biological_process	28	7	EHI_000690,EHI_062700,EHI_073460,EHI_078230,EHI_092640,EHI_103730,EHI_198790	3.42	0.0469	0.388261
GO:0006631	fatty acid metabolic process	biological_process	12	4	EHI_046600,EHI_076870,EHI_092190,EHI_112870	1.47	0.04904	0.393523
GO:0006865	amino acid transport	biological_process	12	4	EHI_050900,EHI_063000,EHI_142150,EHI_148410	1.47	0.04904	0.393523
GO:0015849	organic acid transport	biological_process	12	4	EHI_050900,EHI_063000,EHI_142150,EHI_148410	1.47	0.04904	0.393523
GO:0016051	carbohydrate biosynthetic process	biological_process	12	4	EHI_038160,EHI_047730,EHI_054260,EHI_106090	1.47	0.04904	0.393523
GO:0046942	carboxylic acid transport	biological_process	12	4	EHI_050900,EHI_063000,EHI_142150,EHI_148410	1.47	0.04904	0.393523
GO:0006470	protein dephosphorylation	biological_process	112	20	EHI_004570,EHI_011950,EHI_048590,EHI_049430,EHI_049780,EHI_050920,EHI_051890,EHI_054460,EHI_064720,EHI_110320,EHI_119520,EHI_147720,EHI_148540,EHI_165170,EHI_167290,EHI_175490,EHI_176170,EHI_178030,EHI_181200,EHI_197010	13.7	0.04998	0.398621
GO:0005739	mitochondrion	cellular_component	47	15	EHI_013870,EHI_014050,EHI_045340,EHI_052740,EHI_073460,EHI_083460,EHI_095150,EHI_104420,EHI_136340,EHI_139440,EHI_147580,EHI_148760,EHI_150490,EHI_160940,EHI_166490	5.43	0.00015	0.04395
GO:0031965	nuclear membrane	cellular_component	14	7	EHI_024220,EHI_081250,EHI_098340,EHI_098400,EHI_151640,EHI_160920,EHI_171760	1.62	0.00044	0.06446
GO:0034399	nuclear periphery	cellular_component	15	7	EHI_024220,EHI_081250,EHI_098340,EHI_098400,EHI_151640,EHI_160920,EHI_171760	1.73	0.00074	0.0722733
GO:0016020	membrane	cellular_component	1441	192	EHI_000290,EHI_000500,EHI_000710,EHI_000800,EHI_001100,EHI_001830,EHI_004400,EHI_005120,EHI_005130,EHI_006940,EHI_007350,EHI_007970,EHI_008030,EHI_009630,EHI_009890,EHI_010080,EHI_011170,EHI_011900,EHI_012240,EHI_014180,EHI_022010,EHI_024220,EHI_024350,EHI_024690,EHI_025100,EHI_027530,EHI_027720,EHI_029370,EHI_030420,EHI_030600,EHI_038330,EHI_039590,EHI_042870,EHI_044640,EHI_045150,EHI_045510,EHI…	166.6	0.0034	0.24905
GO:0031967	organelle envelope	cellular_component	59	14	EHI_001760,EHI_009630,EHI_024220,EHI_052740,EHI_081250,EHI_095150,EHI_098340,EHI_098400,EHI_104420,EHI_139440,EHI_151640,EHI_154300,EHI_160920,EHI_171760	6.82	0.00599	0.292512
GO:0031975	envelope	cellular_component	59	14	EHI_001760,EHI_009630,EHI_024220,EHI_052740,EHI_081250,EHI_095150,EHI_098340,EHI_098400,EHI_104420,EHI_139440,EHI_151640,EHI_154300,EHI_160920,EHI_171760	6.82	0.00599	0.292512
GO:0016021	integral component of membrane	cellular_component	1164	155	EHI_000290,EHI_000500,EHI_000710,EHI_000800,EHI_001100,EHI_001830,EHI_005120,EHI_005130,EHI_006940,EHI_007970,EHI_008030,EHI_009630,EHI_010080,EHI_011170,EHI_011900,EHI_014180,EHI_022010,EHI_024350,EHI_024690,EHI_025100,EHI_027530,EHI_029370,EHI_030420,EHI_030600,EHI_038330,EHI_039590,EHI_042870,EHI_045150,EHI_045510,EHI_046650,EHI_048140,EHI_049400,EHI_049410,EHI_049600,EHI_049660,EHI_050770,EHI…	134.57	0.01243	0.486673
GO:0032009	early phagosome	cellular_component	2	2	EHI_109900,EHI_110180	0.23	0.01334	0.486673
GO:0031090	organelle membrane	cellular_component	197	33	EHI_000800,EHI_001830,EHI_005120,EHI_024220,EHI_027720,EHI_029370,EHI_045150,EHI_052740,EHI_062500,EHI_064660,EHI_068480,EHI_081250,EHI_086230,EHI_091960,EHI_095150,EHI_096150,EHI_096250,EHI_098340,EHI_098400,EHI_100480,EHI_104420,EHI_130880,EHI_139440,EHI_142150,EHI_143120,EHI_148020,EHI_151640,EHI_160920,EHI_168370,EHI_171760,EHI_174280,EHI_178640,EHI_188280	22.78	0.01588	0.486673
GO:0031224	intrinsic component of membrane	cellular_component	1181	156	EHI_000290,EHI_000500,EHI_000710,EHI_000800,EHI_001100,EHI_001830,EHI_005120,EHI_005130,EHI_006940,EHI_007970,EHI_008030,EHI_009630,EHI_010080,EHI_011170,EHI_011900,EHI_014180,EHI_022010,EHI_024350,EHI_024690,EHI_025100,EHI_027530,EHI_029370,EHI_030420,EHI_030600,EHI_038330,EHI_039590,EHI_042870,EHI_045150,EHI_045510,EHI_046650,EHI_048140,EHI_049400,EHI_049410,EHI_049600,EHI_049660,EHI_050770,EHI…	136.54	0.01661	0.486673
GO:0044425	membrane part	cellular_component	1292	167	EHI_000290,EHI_000500,EHI_000710,EHI_000800,EHI_001100,EHI_001830,EHI_004400,EHI_005120,EHI_005130,EHI_006940,EHI_007970,EHI_008030,EHI_009630,EHI_009890,EHI_010080,EHI_011170,EHI_011900,EHI_014180,EHI_022010,EHI_024350,EHI_024690,EHI_025100,EHI_027530,EHI_027720,EHI_029370,EHI_030420,EHI_030600,EHI_038330,EHI_039590,EHI_042870,EHI_045150,EHI_045510,EHI_046650,EHI_048140,EHI_049400,EHI_049410,EHI…	149.37	0.02921	0.626392
GO:0005635	nuclear envelope	cellular_component	45	10	EHI_001760,EHI_009630,EHI_024220,EHI_081250,EHI_098340,EHI_098400,EHI_151640,EHI_154300,EHI_160920,EHI_171760	5.2	0.02939	0.626392
GO:0044429	mitochondrial part	cellular_component	16	5	EHI_013870,EHI_052740,EHI_095150,EHI_104420,EHI_139440	1.85	0.02983	0.626392
GO:0071004	U2-type prespliceosome	cellular_component	11	4	EHI_058680,EHI_060400,EHI_117940,EHI_198910	1.27	0.02993	0.626392
GO:0030687	preribosome, large subunit precursor	cellular_component	29	7	EHI_017890,EHI_031350,EHI_128230,EHI_135590,EHI_153780,EHI_153830,EHI_191530	3.35	0.04276	0.627291
GO:0030170	pyridoxal phosphate binding	molecular_function	20	12	EHI_024230,EHI_043240,EHI_057550,EHI_129000,EHI_138380,EHI_142250,EHI_144610,EHI_152280,EHI_159710,EHI_160930,EHI_171750,EHI_189300	2.44	4.7e-07	0.00025474
GO:0016829	lyase activity	molecular_function	38	15	EHI_024230,EHI_073380,EHI_083460,EHI_092330,EHI_092390,EHI_111610,EHI_121800,EHI_126080,EHI_130700,EHI_142250,EHI_144610,EHI_146340,EHI_160930,EHI_164490,EHI_171750	4.63	1.7e-05	0.003252
GO:0043169	cation binding	molecular_function	351	69	EHI_000730,EHI_004200,EHI_010020,EHI_021360,EHI_025870,EHI_030800,EHI_038160,EHI_039850,EHI_044970,EHI_045490,EHI_049410,EHI_050330,EHI_050850,EHI_050940,EHI_051820,EHI_060740,EHI_062690,EHI_064660,EHI_067580,EHI_067590,EHI_068170,EHI_068270,EHI_073380,EHI_078740,EHI_088020,EHI_096710,EHI_098040,EHI_106090,EHI_106260,EHI_106690,EHI_107210,EHI_110320,EHI_110840,EHI_110980,EHI_111720,EHI_112990,EHI…	42.75	1.8e-05	0.003252
GO:0048037	cofactor binding	molecular_function	56	18	EHI_024230,EHI_043240,EHI_044970,EHI_050330,EHI_057550,EHI_092330,EHI_096710,EHI_129000,EHI_138380,EHI_142250,EHI_144610,EHI_152280,EHI_152650,EHI_159710,EHI_160930,EHI_164490,EHI_171750,EHI_189300	6.82	6.4e-05	0.008672
GO:0046872	metal ion binding	molecular_function	347	66	EHI_000730,EHI_004200,EHI_010020,EHI_021360,EHI_025870,EHI_030800,EHI_039850,EHI_044970,EHI_045490,EHI_049410,EHI_050330,EHI_050850,EHI_050940,EHI_051820,EHI_060740,EHI_062690,EHI_064660,EHI_067580,EHI_067590,EHI_068170,EHI_068270,EHI_073380,EHI_078740,EHI_088020,EHI_096710,EHI_098040,EHI_106260,EHI_106690,EHI_107210,EHI_110320,EHI_110840,EHI_110980,EHI_111720,EHI_112990,EHI_117940,EHI_120360,EHI…	42.26	8.3e-05	0.0089972
GO:0004645	phosphorylase activity	molecular_function	5	4	EHI_043240,EHI_129000,EHI_138380,EHI_189300	0.61	0.00098	0.07588
GO:0008184	glycogen phosphorylase activity	molecular_function	5	4	EHI_043240,EHI_129000,EHI_138380,EHI_189300	0.61	0.00098	0.07588
GO:0016874	ligase activity	molecular_function	113	25	EHI_000690,EHI_010740,EHI_025420,EHI_029050,EHI_045490,EHI_051010,EHI_062700,EHI_073460,EHI_078230,EHI_079300,EHI_092330,EHI_092640,EHI_103730,EHI_125770,EHI_147010,EHI_147580,EHI_148470,EHI_151630,EHI_153720,EHI_164490,EHI_185240,EHI_187180,EHI_188590,EHI_188760,EHI_198790	13.76	0.00185	0.125337
GO:0016491	oxidoreductase activity	molecular_function	114	25	EHI_012980,EHI_029620,EHI_039190,EHI_044970,EHI_045340,EHI_050330,EHI_076870,EHI_085370,EHI_088020,EHI_096710,EHI_103260,EHI_107210,EHI_125950,EHI_134740,EHI_134850,EHI_143560,EHI_146380,EHI_150490,EHI_152650,EHI_159160,EHI_160670,EHI_160940,EHI_166490,EHI_178670,EHI_181710	13.88	0.0021	0.126467
GO:0016835	carbon-oxygen lyase activity	molecular_function	17	7	EHI_024230,EHI_073380,EHI_083460,EHI_130700,EHI_146340,EHI_160930,EHI_171750	2.07	0.00247	0.133874
GO:0016614	oxidoreductase activity, acting on CH-OH group of donors	molecular_function	14	6	EHI_044970,EHI_050330,EHI_143560,EHI_150490,EHI_160940,EHI_166490	1.71	0.00402	0.18157
GO:0016616	oxidoreductase activity, acting on the CH-OH group of donors, NAD or NADP as acceptor	molecular_function	14	6	EHI_044970,EHI_050330,EHI_143560,EHI_150490,EHI_160940,EHI_166490	1.71	0.00402	0.18157
GO:0003824	catalytic activity	molecular_function	2508	333	EHI_000690,EHI_000730,EHI_001830,EHI_004450,EHI_004470,EHI_004510,EHI_004570,EHI_004780,EHI_005460,EHI_006680,EHI_007040,EHI_008240,EHI_008390,EHI_008410,EHI_009520,EHI_009890,EHI_010050,EHI_010740,EHI_010750,EHI_010850,EHI_011170,EHI_011230,EHI_011250,EHI_011920,EHI_011950,EHI_012240,EHI_012290,EHI_012980,EHI_013870,EHI_014050,EHI_015280,EHI_019140,EHI_021380,EHI_021520,EHI_024230,EHI_025300,EHI…	305.46	0.00451	0.188032
GO:0004124	cysteine synthase activity	molecular_function	4	3	EHI_024230,EHI_160930,EHI_171750	0.49	0.00654	0.23848
GO:0005509	calcium ion binding	molecular_function	51	13	EHI_010020,EHI_021360,EHI_049410,EHI_060740,EHI_067590,EHI_106260,EHI_111720,EHI_120360,EHI_164430,EHI_164440,EHI_167310,EHI_168390,EHI_197510	6.21	0.0066	0.23848
GO:0030246	carbohydrate binding	molecular_function	36	10	EHI_009520,EHI_025430,EHI_044370,EHI_046650,EHI_065330,EHI_094090,EHI_098290,EHI_107050,EHI_180410,EHI_183000	4.38	0.00878	0.244228
GO:0008536	Ran GTPase binding	molecular_function	12	5	EHI_001760,EHI_009630,EHI_018600,EHI_171760,EHI_185290	1.46	0.01	0.244228
GO:0003844	1,4-alpha-glucan branching enzyme activity	molecular_function	2	2	EHI_038160,EHI_106090	0.24	0.01481	0.244228
GO:0003962	cystathionine gamma-synthase activity	molecular_function	2	2	EHI_142250,EHI_144610	0.24	0.01481	0.244228
GO:0004123	cystathionine gamma-lyase activity	molecular_function	2	2	EHI_142250,EHI_144610	0.24	0.01481	0.244228
GO:0004470	malic enzyme activity	molecular_function	2	2	EHI_044970,EHI_050330	0.24	0.01481	0.244228
GO:0004471	malate dehydrogenase (decarboxylating) (NAD+) activity	molecular_function	2	2	EHI_044970,EHI_050330	0.24	0.01481	0.244228
GO:0004619	phosphoglycerate mutase activity	molecular_function	2	2	EHI_050940,EHI_112990	0.24	0.01481	0.244228
GO:0004632	phosphopantothenate--cysteine ligase activity	molecular_function	2	2	EHI_092330,EHI_164490	0.24	0.01481	0.244228
GO:0004633	phosphopantothenoylcysteine decarboxylase activity	molecular_function	2	2	EHI_092330,EHI_164490	0.24	0.01481	0.244228
GO:0004794	L-threonine ammonia-lyase activity	molecular_function	2	2	EHI_092390,EHI_126080	0.24	0.01481	0.244228
GO:0004828	serine-tRNA ligase activity	molecular_function	2	2	EHI_000690,EHI_092640	0.24	0.01481	0.244228
GO:0008774	acetaldehyde dehydrogenase (acetylating) activity	molecular_function	2	2	EHI_150490,EHI_160940	0.24	0.01481	0.244228
GO:0016840	carbon-nitrogen lyase activity	molecular_function	2	2	EHI_092390,EHI_126080	0.24	0.01481	0.244228
GO:0016841	ammonia-lyase activity	molecular_function	2	2	EHI_092390,EHI_126080	0.24	0.01481	0.244228
GO:0016846	carbon-sulfur lyase activity	molecular_function	2	2	EHI_142250,EHI_144610	0.24	0.01481	0.244228
GO:0018826	methionine gamma-lyase activity	molecular_function	2	2	EHI_142250,EHI_144610	0.24	0.01481	0.244228
GO:0004022	alcohol dehydrogenase (NAD) activity	molecular_function	5	3	EHI_150490,EHI_160940,EHI_166490	0.61	0.01487	0.244228
GO:0010181	FMN binding	molecular_function	10	4	EHI_092330,EHI_096710,EHI_152650,EHI_164490	1.22	0.02501	0.398689
GO:0022892	substrate-specific transporter activity	molecular_function	166	29	EHI_001760,EHI_009630,EHI_010020,EHI_024220,EHI_029370,EHI_030600,EHI_049410,EHI_050900,EHI_057700,EHI_063000,EHI_081250,EHI_095150,EHI_098340,EHI_098400,EHI_104420,EHI_136610,EHI_143120,EHI_147510,EHI_147890,EHI_148410,EHI_151640,EHI_152760,EHI_154300,EHI_160920,EHI_171760,EHI_174280,EHI_182550,EHI_186860,EHI_197300	20.22	0.02649	0.407403
GO:0031072	heat shock protein binding	molecular_function	6	3	EHI_049400,EHI_079720,EHI_151260	0.73	0.02706	0.407403
GO:0008509	anion transmembrane transporter activity	molecular_function	15	5	EHI_050900,EHI_063000,EHI_095150,EHI_148410,EHI_186860	1.83	0.02784	0.407818
GO:0030515	snoRNA binding	molecular_function	21	6	EHI_008390,EHI_067830,EHI_122740,EHI_131470,EHI_194040,EHI_198890	2.56	0.03463	0.493933
GO:0016866	intramolecular transferase activity	molecular_function	16	5	EHI_050940,EHI_088330,EHI_097750,EHI_112990,EHI_199620	1.95	0.03655	0.495543
GO:0004812	aminoacyl-tRNA ligase activity	molecular_function	27	7	EHI_000690,EHI_062700,EHI_073460,EHI_078230,EHI_092640,EHI_103730,EHI_198790	3.29	0.0384	0.495543
GO:0016875	ligase activity, forming carbon-oxygen bonds	molecular_function	27	7	EHI_000690,EHI_062700,EHI_073460,EHI_078230,EHI_092640,EHI_103730,EHI_198790	3.29	0.0384	0.495543
GO:0016876	ligase activity, forming aminoacyl-tRNA and related compounds	molecular_function	27	7	EHI_000690,EHI_062700,EHI_073460,EHI_078230,EHI_092640,EHI_103730,EHI_198790	3.29	0.0384	0.495543
GO:0004478	methionine adenosyltransferase activity	molecular_function	3	2	EHI_174250,EHI_195110	0.37	0.04083	0.502951
GO:0016857	racemase and epimerase activity, acting on carbohydrates and derivatives	molecular_function	3	2	EHI_094090,EHI_192050	0.37	0.04083	0.502951
GO:0043167	ion binding	molecular_function	1506	201	EHI_000690,EHI_000730,EHI_004200,EHI_004400,EHI_004470,EHI_004780,EHI_005460,EHI_007040,EHI_008240,EHI_008390,EHI_008410,EHI_010020,EHI_010640,EHI_010750,EHI_011170,EHI_011920,EHI_012240,EHI_014050,EHI_021360,EHI_021380,EHI_022620,EHI_024230,EHI_025300,EHI_025870,EHI_029590,EHI_030420,EHI_030800,EHI_035950,EHI_037240,EHI_038160,EHI_039850,EHI_043240,EHI_044640,EHI_044740,EHI_044970,EHI_045170,EHI…	183.42	0.04719	0.503895
GO:0016758	transferase activity, transferring hexosyl groups	molecular_function	40	9	EHI_015280,EHI_038160,EHI_043240,EHI_049660,EHI_100480,EHI_106090,EHI_129000,EHI_138380,EHI_189300	4.87	0.0472	0.503895
GO:0008139	nuclear localization sequence binding	molecular_function	34	8	EHI_024220,EHI_081250,EHI_098340,EHI_098400,EHI_151640,EHI_154300,EHI_160920,EHI_171760	4.14	0.04723	0.503895
GO:0004721	phosphoprotein phosphatase activity	molecular_function	112	20	EHI_004570,EHI_011950,EHI_048590,EHI_049430,EHI_049780,EHI_050920,EHI_051890,EHI_054460,EHI_064720,EHI_110320,EHI_119520,EHI_147720,EHI_148540,EHI_165170,EHI_167290,EHI_175490,EHI_176170,EHI_178030,EHI_181200,EHI_197010	13.64	0.04837	0.503895
GO:0008514	organic anion transmembrane transporter activity	molecular_function	12	4	EHI_050900,EHI_063000,EHI_095150,EHI_148410	1.46	0.0484	0.503895
in vivo group vs. CHO incubation group
GO_ID	GO_term	GO_category	Annotated	Significant	SymbolList	Expected	classic_fisher	FDR
GO:0006508	proteolysis	biological_process	274	61	EHI_004510,EHI_010610,EHI_010850,EHI_020270,EHI_024470,EHI_024560,EHI_026450,EHI_029210,EHI_030170,EHI_030770,EHI_033710,EHI_038690,EHI_039610,EHI_040440,EHI_042170,EHI_042870,EHI_045320,EHI_048700,EHI_052050,EHI_053020,EHI_055960,EHI_058500,EHI_061010,EHI_064460,EHI_074180,EHI_078710,EHI_080890,EHI_090000,EHI_095030,EHI_096780,EHI_103850,EHI_111990,EHI_115380,EHI_118180,EHI_124430,EHI_126880,EHI…	34.29	2.1e-06	0.0026397
GO:0043436	oxoacid metabolic process	biological_process	104	28	EHI_000690,EHI_000730,EHI_009240,EHI_024230,EHI_039350,EHI_050740,EHI_056480,EHI_062700,EHI_076870,EHI_092330,EHI_092640,EHI_098290,EHI_098570,EHI_111000,EHI_111610,EHI_125770,EHI_126920,EHI_144610,EHI_155570,EHI_160930,EHI_164490,EHI_171750,EHI_174250,EHI_178920,EHI_180020,EHI_187020,EHI_195110,EHI_198980	13.02	4.5e-05	0.0115225
GO:0019752	carboxylic acid metabolic process	biological_process	99	27	EHI_000690,EHI_000730,EHI_009240,EHI_024230,EHI_039350,EHI_050740,EHI_056480,EHI_062700,EHI_076870,EHI_092330,EHI_092640,EHI_098290,EHI_098570,EHI_111000,EHI_111610,EHI_125770,EHI_126920,EHI_144610,EHI_155570,EHI_160930,EHI_164490,EHI_171750,EHI_174250,EHI_178920,EHI_180020,EHI_187020,EHI_195110	12.39	4.8e-05	0.0115225
GO:0030163	protein catabolic process	biological_process	173	40	EHI_010850,EHI_020270,EHI_024470,EHI_024560,EHI_026450,EHI_029210,EHI_030170,EHI_030770,EHI_038690,EHI_039610,EHI_045320,EHI_048700,EHI_052050,EHI_053020,EHI_055960,EHI_061010,EHI_064460,EHI_074180,EHI_078710,EHI_080890,EHI_090000,EHI_095030,EHI_096780,EHI_103850,EHI_118180,EHI_134960,EHI_135100,EHI_136180,EHI_142970,EHI_146800,EHI_148040,EHI_151440,EHI_163650,EHI_166850,EHI_168240,EHI_174670,EHI…	21.65	5.5e-05	0.0115225
GO:0044257	cellular protein catabolic process	biological_process	173	40	EHI_010850,EHI_020270,EHI_024470,EHI_024560,EHI_026450,EHI_029210,EHI_030170,EHI_030770,EHI_038690,EHI_039610,EHI_045320,EHI_048700,EHI_052050,EHI_053020,EHI_055960,EHI_061010,EHI_064460,EHI_074180,EHI_078710,EHI_080890,EHI_090000,EHI_095030,EHI_096780,EHI_103850,EHI_118180,EHI_134960,EHI_135100,EHI_136180,EHI_142970,EHI_146800,EHI_148040,EHI_151440,EHI_163650,EHI_166850,EHI_168240,EHI_174670,EHI…	21.65	5.5e-05	0.0115225
GO:0051603	proteolysis involved in cellular protein catabolic process	biological_process	173	40	EHI_010850,EHI_020270,EHI_024470,EHI_024560,EHI_026450,EHI_029210,EHI_030170,EHI_030770,EHI_038690,EHI_039610,EHI_045320,EHI_048700,EHI_052050,EHI_053020,EHI_055960,EHI_061010,EHI_064460,EHI_074180,EHI_078710,EHI_080890,EHI_090000,EHI_095030,EHI_096780,EHI_103850,EHI_118180,EHI_134960,EHI_135100,EHI_136180,EHI_142970,EHI_146800,EHI_148040,EHI_151440,EHI_163650,EHI_166850,EHI_168240,EHI_174670,EHI…	21.65	5.5e-05	0.0115225
GO:0006082	organic acid metabolic process	biological_process	106	28	EHI_000690,EHI_000730,EHI_009240,EHI_024230,EHI_039350,EHI_050740,EHI_056480,EHI_062700,EHI_076870,EHI_092330,EHI_092640,EHI_098290,EHI_098570,EHI_111000,EHI_111610,EHI_125770,EHI_126920,EHI_144610,EHI_155570,EHI_160930,EHI_164490,EHI_171750,EHI_174250,EHI_178920,EHI_180020,EHI_187020,EHI_195110,EHI_198980	13.27	6.5e-05	0.0116721
GO:0006520	cellular amino acid metabolic process	biological_process	62	19	EHI_000690,EHI_009240,EHI_024230,EHI_050740,EHI_062700,EHI_092330,EHI_092640,EHI_111610,EHI_125770,EHI_126920,EHI_144610,EHI_155570,EHI_160930,EHI_164490,EHI_171750,EHI_174250,EHI_178920,EHI_180020,EHI_195110	7.76	0.00012	0.018855
GO:0006511	ubiquitin-dependent protein catabolic process	biological_process	139	32	EHI_020270,EHI_024470,EHI_024560,EHI_026450,EHI_029210,EHI_030170,EHI_030770,EHI_038690,EHI_045320,EHI_048700,EHI_052050,EHI_053020,EHI_055960,EHI_061010,EHI_064460,EHI_080890,EHI_090000,EHI_095030,EHI_096780,EHI_103850,EHI_118180,EHI_134960,EHI_135100,EHI_136180,EHI_142970,EHI_146800,EHI_163650,EHI_166850,EHI_177320,EHI_179970,EHI_194570,EHI_200820	17.4	0.00034	0.042738
GO:0019941	modification-dependent protein catabolic process	biological_process	139	32	EHI_020270,EHI_024470,EHI_024560,EHI_026450,EHI_029210,EHI_030170,EHI_030770,EHI_038690,EHI_045320,EHI_048700,EHI_052050,EHI_053020,EHI_055960,EHI_061010,EHI_064460,EHI_080890,EHI_090000,EHI_095030,EHI_096780,EHI_103850,EHI_118180,EHI_134960,EHI_135100,EHI_136180,EHI_142970,EHI_146800,EHI_163650,EHI_166850,EHI_177320,EHI_179970,EHI_194570,EHI_200820	17.4	0.00034	0.042738
GO:0043632	modification-dependent macromolecule catabolic process	biological_process	144	32	EHI_020270,EHI_024470,EHI_024560,EHI_026450,EHI_029210,EHI_030170,EHI_030770,EHI_038690,EHI_045320,EHI_048700,EHI_052050,EHI_053020,EHI_055960,EHI_061010,EHI_064460,EHI_080890,EHI_090000,EHI_095030,EHI_096780,EHI_103850,EHI_118180,EHI_134960,EHI_135100,EHI_136180,EHI_142970,EHI_146800,EHI_163650,EHI_166850,EHI_177320,EHI_179970,EHI_194570,EHI_200820	18.02	0.00065	0.0742773
GO:0055114	oxidation-reduction process	biological_process	134	30	EHI_000440,EHI_004490,EHI_012980,EHI_022270,EHI_022600,EHI_023110,EHI_029620,EHI_039190,EHI_045340,EHI_056480,EHI_067720,EHI_076870,EHI_084680,EHI_085370,EHI_088020,EHI_103260,EHI_107210,EHI_107560,EHI_134740,EHI_134810,EHI_138480,EHI_143560,EHI_150490,EHI_153410,EHI_157010,EHI_159160,EHI_160670,EHI_162570,EHI_181710,EHI_187020	16.77	0.00084	0.08799
GO:0045898	regulation of RNA polymerase II transcriptional preinitiation complex assembly	biological_process	9	5	EHI_052050,EHI_053020,EHI_080890,EHI_177320,EHI_194570	1.13	0.00246	0.220873
GO:0045899	positive regulation of RNA polymerase II transcriptional preinitiation complex assembly	biological_process	9	5	EHI_052050,EHI_053020,EHI_080890,EHI_177320,EHI_194570	1.13	0.00246	0.220873
GO:0044265	cellular macromolecule catabolic process	biological_process	228	43	EHI_010850,EHI_020270,EHI_024470,EHI_024560,EHI_026450,EHI_029210,EHI_030170,EHI_030770,EHI_038690,EHI_039610,EHI_045320,EHI_048700,EHI_052050,EHI_053020,EHI_055960,EHI_061010,EHI_064460,EHI_074180,EHI_078710,EHI_080890,EHI_090000,EHI_095030,EHI_096780,EHI_103850,EHI_118180,EHI_134610,EHI_134960,EHI_135100,EHI_136180,EHI_142970,EHI_146800,EHI_148040,EHI_151440,EHI_163650,EHI_166850,EHI_168240,EHI…	28.54	0.00302	0.247323
GO:0009057	macromolecule catabolic process	biological_process	250	46	EHI_010850,EHI_020270,EHI_024470,EHI_024560,EHI_026450,EHI_029210,EHI_030170,EHI_030770,EHI_038690,EHI_039610,EHI_045320,EHI_048700,EHI_052050,EHI_053020,EHI_055960,EHI_061010,EHI_064460,EHI_074180,EHI_078710,EHI_080890,EHI_090000,EHI_095030,EHI_096280,EHI_096780,EHI_103850,EHI_118180,EHI_118440,EHI_134610,EHI_134960,EHI_135100,EHI_136180,EHI_142970,EHI_146800,EHI_148040,EHI_151440,EHI_163650,EHI…	31.29	0.00361	0.247323
GO:0044283	small molecule biosynthetic process	biological_process	47	13	EHI_024230,EHI_045340,EHI_051050,EHI_056480,EHI_070720,EHI_076870,EHI_111000,EHI_125770,EHI_144610,EHI_160930,EHI_171750,EHI_174250,EHI_195110	5.88	0.00391	0.247323
GO:0044282	small molecule catabolic process	biological_process	32	10	EHI_000730,EHI_050740,EHI_050940,EHI_056480,EHI_092330,EHI_098290,EHI_098570,EHI_164490,EHI_178920,EHI_187020	4.01	0.00425	0.247323
GO:0044272	sulfur compound biosynthetic process	biological_process	14	6	EHI_024230,EHI_144610,EHI_160930,EHI_171750,EHI_174250,EHI_195110	1.75	0.00462	0.247323
GO:0006790	sulfur compound metabolic process	biological_process	23	8	EHI_024230,EHI_144610,EHI_160930,EHI_171750,EHI_174250,EHI_195110,EHI_197160,EHI_198980	2.88	0.00501	0.247323
GO:0015936	coenzyme A metabolic process	biological_process	7	4	EHI_006680,EHI_006770,EHI_092330,EHI_164490	0.88	0.00622	0.247323
GO:0015937	coenzyme A biosynthetic process	biological_process	7	4	EHI_006680,EHI_006770,EHI_092330,EHI_164490	0.88	0.00622	0.247323
GO:0033865	nucleoside bisphosphate metabolic process	biological_process	7	4	EHI_006680,EHI_006770,EHI_092330,EHI_164490	0.88	0.00622	0.247323
GO:0033866	nucleoside bisphosphate biosynthetic process	biological_process	7	4	EHI_006680,EHI_006770,EHI_092330,EHI_164490	0.88	0.00622	0.247323
GO:0033875	ribonucleoside bisphosphate metabolic process	biological_process	7	4	EHI_006680,EHI_006770,EHI_092330,EHI_164490	0.88	0.00622	0.247323
GO:0034030	ribonucleoside bisphosphate biosynthetic process	biological_process	7	4	EHI_006680,EHI_006770,EHI_092330,EHI_164490	0.88	0.00622	0.247323
GO:0034032	purine nucleoside bisphosphate metabolic process	biological_process	7	4	EHI_006680,EHI_006770,EHI_092330,EHI_164490	0.88	0.00622	0.247323
GO:0034033	purine nucleoside bisphosphate biosynthetic process	biological_process	7	4	EHI_006680,EHI_006770,EHI_092330,EHI_164490	0.88	0.00622	0.247323
GO:0019318	hexose metabolic process	biological_process	24	8	EHI_000730,EHI_050940,EHI_056480,EHI_094100,EHI_098290,EHI_098570,EHI_187020,EHI_192050	3	0.00671	0.247323
GO:0042451	purine nucleoside biosynthetic process	biological_process	15	6	EHI_006680,EHI_006770,EHI_092330,EHI_164490,EHI_174250,EHI_195110	1.88	0.00689	0.247323
GO:0046129	purine ribonucleoside biosynthetic process	biological_process	15	6	EHI_006680,EHI_006770,EHI_092330,EHI_164490,EHI_174250,EHI_195110	1.88	0.00689	0.247323
GO:0006528	asparagine metabolic process	biological_process	4	3	EHI_050740,EHI_125770,EHI_178920	0.5	0.00707	0.247323
GO:0006575	cellular modified amino acid metabolic process	biological_process	11	5	EHI_092330,EHI_144610,EHI_164490,EHI_174250,EHI_195110	1.38	0.00728	0.247323
GO:0060260	regulation of transcription initiation from RNA polymerase II promoter	biological_process	11	5	EHI_052050,EHI_053020,EHI_080890,EHI_177320,EHI_194570	1.38	0.00728	0.247323
GO:0060261	positive regulation of transcription initiation from RNA polymerase II promoter	biological_process	11	5	EHI_052050,EHI_053020,EHI_080890,EHI_177320,EHI_194570	1.38	0.00728	0.247323
GO:2000142	regulation of DNA-templated transcription, initiation	biological_process	11	5	EHI_052050,EHI_053020,EHI_080890,EHI_177320,EHI_194570	1.38	0.00728	0.247323
GO:2000144	positive regulation of DNA-templated transcription, initiation	biological_process	11	5	EHI_052050,EHI_053020,EHI_080890,EHI_177320,EHI_194570	1.38	0.00728	0.247323
GO:0016052	carbohydrate catabolic process	biological_process	40	11	EHI_000730,EHI_044370,EHI_050940,EHI_056480,EHI_096280,EHI_098290,EHI_098570,EHI_118440,EHI_121800,EHI_187020,EHI_192590	5.01	0.0081	0.259256
GO:0008652	cellular amino acid biosynthetic process	biological_process	20	7	EHI_024230,EHI_125770,EHI_144610,EHI_160930,EHI_171750,EHI_174250,EHI_195110	2.5	0.00825	0.259256
GO:0009108	coenzyme biosynthetic process	biological_process	20	7	EHI_006680,EHI_006770,EHI_045340,EHI_092330,EHI_164490,EHI_174250,EHI_195110	2.5	0.00825	0.259256
GO:0005996	monosaccharide metabolic process	biological_process	25	8	EHI_000730,EHI_050940,EHI_056480,EHI_094100,EHI_098290,EHI_098570,EHI_187020,EHI_192050	3.13	0.00881	0.263671
GO:0046939	nucleotide phosphorylation	biological_process	25	8	EHI_000730,EHI_044740,EHI_056480,EHI_079960,EHI_098290,EHI_098570,EHI_135470,EHI_187020	3.13	0.00881	0.263671
GO:0006732	coenzyme metabolic process	biological_process	47	12	EHI_000730,EHI_006680,EHI_006770,EHI_045340,EHI_056480,EHI_092330,EHI_098290,EHI_098570,EHI_164490,EHI_174250,EHI_187020,EHI_195110	5.88	0.01084	0.276294
GO:0051188	cofactor biosynthetic process	biological_process	21	7	EHI_006680,EHI_006770,EHI_045340,EHI_092330,EHI_164490,EHI_174250,EHI_195110	2.63	0.01108	0.276294
GO:0016053	organic acid biosynthetic process	biological_process	31	9	EHI_024230,EHI_076870,EHI_111000,EHI_125770,EHI_144610,EHI_160930,EHI_171750,EHI_174250,EHI_195110	3.88	0.01112	0.276294
GO:0046394	carboxylic acid biosynthetic process	biological_process	31	9	EHI_024230,EHI_076870,EHI_111000,EHI_125770,EHI_144610,EHI_160930,EHI_171750,EHI_174250,EHI_195110	3.88	0.01112	0.276294
GO:0006534	cysteine metabolic process	biological_process	8	4	EHI_024230,EHI_144610,EHI_160930,EHI_171750	1	0.01121	0.276294
GO:0009063	cellular amino acid catabolic process	biological_process	8	4	EHI_050740,EHI_092330,EHI_164490,EHI_178920	1	0.01121	0.276294
GO:0016054	organic acid catabolic process	biological_process	8	4	EHI_050740,EHI_092330,EHI_164490,EHI_178920	1	0.01121	0.276294
GO:0019344	cysteine biosynthetic process	biological_process	8	4	EHI_024230,EHI_144610,EHI_160930,EHI_171750	1	0.01121	0.276294
GO:0046395	carboxylic acid catabolic process	biological_process	8	4	EHI_050740,EHI_092330,EHI_164490,EHI_178920	1	0.01121	0.276294
GO:0051186	cofactor metabolic process	biological_process	48	12	EHI_000730,EHI_006680,EHI_006770,EHI_045340,EHI_056480,EHI_092330,EHI_098290,EHI_098570,EHI_164490,EHI_174250,EHI_187020,EHI_195110	6.01	0.01286	0.310866
GO:0045862	positive regulation of proteolysis	biological_process	27	8	EHI_052050,EHI_053020,EHI_080890,EHI_095030,EHI_096780,EHI_135100,EHI_177320,EHI_194570	3.38	0.01444	0.312055
GO:0006356	regulation of transcription from RNA polymerase I promoter	biological_process	2	2	EHI_035130,EHI_198890	0.25	0.01564	0.312055
GO:0006434	seryl-tRNA aminoacylation	biological_process	2	2	EHI_000690,EHI_092640	0.25	0.01564	0.312055
GO:0006530	asparagine catabolic process	biological_process	2	2	EHI_050740,EHI_178920	0.25	0.01564	0.312055
GO:0009109	coenzyme catabolic process	biological_process	2	2	EHI_092330,EHI_164490	0.25	0.01564	0.312055
GO:0009111	vitamin catabolic process	biological_process	2	2	EHI_092330,EHI_164490	0.25	0.01564	0.312055
GO:0015939	pantothenate metabolic process	biological_process	2	2	EHI_092330,EHI_164490	0.25	0.01564	0.312055
GO:0015941	pantothenate catabolic process	biological_process	2	2	EHI_092330,EHI_164490	0.25	0.01564	0.312055
GO:0042365	water-soluble vitamin catabolic process	biological_process	2	2	EHI_092330,EHI_164490	0.25	0.01564	0.312055
GO:0051187	cofactor catabolic process	biological_process	2	2	EHI_092330,EHI_164490	0.25	0.01564	0.312055
GO:0072329	monocarboxylic acid catabolic process	biological_process	2	2	EHI_092330,EHI_164490	0.25	0.01564	0.312055
GO:0006862	nucleotide transport	biological_process	5	3	EHI_068590,EHI_095150,EHI_124580	0.63	0.01604	0.315036
GO:0032787	monocarboxylic acid metabolic process	biological_process	33	9	EHI_000730,EHI_056480,EHI_076870,EHI_092330,EHI_098290,EHI_098570,EHI_111000,EHI_164490,EHI_187020	4.13	0.01695	0.327787
GO:0000097	sulfur amino acid biosynthetic process	biological_process	9	4	EHI_024230,EHI_144610,EHI_160930,EHI_171750	1.13	0.01821	0.340499
GO:1901264	carbohydrate derivative transport	biological_process	9	4	EHI_068590,EHI_095150,EHI_110730,EHI_124580	1.13	0.01821	0.340499
GO:0070897	DNA-templated transcriptional preinitiation complex assembly	biological_process	18	6	EHI_052050,EHI_053020,EHI_080890,EHI_158020,EHI_177320,EHI_194570	2.25	0.01842	0.340499
GO:1901800	positive regulation of proteasomal protein catabolic process	biological_process	23	7	EHI_052050,EHI_053020,EHI_080890,EHI_096780,EHI_135100,EHI_177320,EHI_194570	2.88	0.01871	0.340847
GO:0042176	regulation of protein catabolic process	biological_process	29	8	EHI_052050,EHI_053020,EHI_080890,EHI_096780,EHI_135100,EHI_177320,EHI_179970,EHI_194570	3.63	0.0223	0.391159
GO:0005975	carbohydrate metabolic process	biological_process	120	23	EHI_000440,EHI_000730,EHI_012230,EHI_044370,EHI_050940,EHI_054260,EHI_056480,EHI_070720,EHI_084680,EHI_093950,EHI_094100,EHI_096280,EHI_098290,EHI_098570,EHI_118440,EHI_121800,EHI_153680,EHI_169470,EHI_174640,EHI_185280,EHI_187020,EHI_192050,EHI_192590	15.02	0.02237	0.391159
GO:0051123	RNA polymerase II transcriptional preinitiation complex assembly	biological_process	14	5	EHI_052050,EHI_053020,EHI_080890,EHI_177320,EHI_194570	1.75	0.02293	0.391159
GO:0009163	nucleoside biosynthetic process	biological_process	24	7	EHI_006680,EHI_006770,EHI_092330,EHI_164490,EHI_174250,EHI_195110,EHI_196580	3	0.02365	0.391159
GO:0042455	ribonucleoside biosynthetic process	biological_process	24	7	EHI_006680,EHI_006770,EHI_092330,EHI_164490,EHI_174250,EHI_195110,EHI_196580	3	0.02365	0.391159
GO:0061136	regulation of proteasomal protein catabolic process	biological_process	24	7	EHI_052050,EHI_053020,EHI_080890,EHI_096780,EHI_135100,EHI_177320,EHI_194570	3	0.02365	0.391159
GO:1901659	glycosyl compound biosynthetic process	biological_process	24	7	EHI_006680,EHI_006770,EHI_092330,EHI_164490,EHI_174250,EHI_195110,EHI_196580	3	0.02365	0.391159
GO:0072522	purine-containing compound biosynthetic process	biological_process	19	6	EHI_006680,EHI_006770,EHI_092330,EHI_164490,EHI_174250,EHI_195110	2.38	0.02416	0.394404
GO:0030162	regulation of proteolysis	biological_process	30	8	EHI_052050,EHI_053020,EHI_080890,EHI_095030,EHI_096780,EHI_135100,EHI_177320,EHI_194570	3.75	0.02719	0.425207
GO:0009070	serine family amino acid biosynthetic process	biological_process	10	4	EHI_024230,EHI_144610,EHI_160930,EHI_171750	1.25	0.0274	0.425207
GO:0009112	nucleobase metabolic process	biological_process	10	4	EHI_012980,EHI_044740,EHI_151430,EHI_196580	1.25	0.0274	0.425207
GO:0034219	carbohydrate transmembrane transport	biological_process	10	4	EHI_057700,EHI_068590,EHI_124580,EHI_198600	1.25	0.0274	0.425207
GO:0055085	transmembrane transport	biological_process	149	27	EHI_005130,EHI_008030,EHI_008110,EHI_010020,EHI_030600,EHI_049310,EHI_055630,EHI_057700,EHI_060870,EHI_068400,EHI_068590,EHI_078700,EHI_084730,EHI_095150,EHI_095820,EHI_106350,EHI_110730,EHI_124580,EHI_130920,EHI_131200,EHI_134730,EHI_147510,EHI_173950,EHI_178050,EHI_185600,EHI_187120,EHI_198600	18.65	0.02793	0.428146
GO:0006535	cysteine biosynthetic process from serine	biological_process	6	3	EHI_024230,EHI_160930,EHI_171750	0.75	0.02913	0.430011
GO:0045732	positive regulation of protein catabolic process	biological_process	25	7	EHI_052050,EHI_053020,EHI_080890,EHI_096780,EHI_135100,EHI_177320,EHI_194570	3.13	0.02942	0.430011
GO:1903052	positive regulation of proteolysis involved in cellular protein catabolic process	biological_process	25	7	EHI_052050,EHI_053020,EHI_080890,EHI_096780,EHI_135100,EHI_177320,EHI_194570	3.13	0.02942	0.430011
GO:1903364	positive regulation of cellular protein catabolic process	biological_process	25	7	EHI_052050,EHI_053020,EHI_080890,EHI_096780,EHI_135100,EHI_177320,EHI_194570	3.13	0.02942	0.430011
GO:0006007	glucose catabolic process	biological_process	20	6	EHI_000730,EHI_050940,EHI_056480,EHI_098290,EHI_098570,EHI_187020	2.5	0.03097	0.447463
GO:1903050	regulation of proteolysis involved in cellular protein catabolic process	biological_process	26	7	EHI_052050,EHI_053020,EHI_080890,EHI_096780,EHI_135100,EHI_177320,EHI_194570	3.25	0.03607	0.489781
GO:1903362	regulation of cellular protein catabolic process	biological_process	26	7	EHI_052050,EHI_053020,EHI_080890,EHI_096780,EHI_135100,EHI_177320,EHI_194570	3.25	0.03607	0.489781
GO:0000096	sulfur amino acid metabolic process	biological_process	11	4	EHI_024230,EHI_144610,EHI_160930,EHI_171750	1.38	0.0389	0.489781
GO:0008643	carbohydrate transport	biological_process	11	4	EHI_057700,EHI_068590,EHI_124580,EHI_198600	1.38	0.0389	0.489781
GO:0009069	serine family amino acid metabolic process	biological_process	11	4	EHI_024230,EHI_144610,EHI_160930,EHI_171750	1.38	0.0389	0.489781
GO:0044262	cellular carbohydrate metabolic process	biological_process	32	8	EHI_000440,EHI_000730,EHI_056480,EHI_070720,EHI_084680,EHI_093950,EHI_094100,EHI_098290	4.01	0.03911	0.489781
GO:0006096	glycolytic process	biological_process	16	5	EHI_000730,EHI_056480,EHI_098290,EHI_098570,EHI_187020	2	0.04052	0.489781
GO:0006757	ATP generation from ADP	biological_process	16	5	EHI_000730,EHI_056480,EHI_098290,EHI_098570,EHI_187020	2	0.04052	0.489781
GO:0015748	organophosphate ester transport	biological_process	16	5	EHI_068590,EHI_095150,EHI_124580,EHI_174280,EHI_197300	2	0.04052	0.489781
GO:0046031	ADP metabolic process	biological_process	16	5	EHI_000730,EHI_056480,EHI_098290,EHI_098570,EHI_187020	2	0.04052	0.489781
GO:1901607	alpha-amino acid biosynthetic process	biological_process	16	5	EHI_024230,EHI_125770,EHI_144610,EHI_160930,EHI_171750	2	0.04052	0.489781
GO:0000491	small nucleolar ribonucleoprotein complex assembly	biological_process	3	2	EHI_009880,EHI_091070	0.38	0.04301	0.489781
GO:0006207	de novo pyrimidine nucleobase biosynthetic process	biological_process	3	2	EHI_012980,EHI_044740	0.38	0.04301	0.489781
GO:0006556	S-adenosylmethionine biosynthetic process	biological_process	3	2	EHI_174250,EHI_195110	0.38	0.04301	0.489781
GO:0009065	glutamine family amino acid catabolic process	biological_process	3	2	EHI_050740,EHI_178920	0.38	0.04301	0.489781
GO:0009581	detection of external stimulus	biological_process	3	2	EHI_110180,EHI_130920	0.38	0.04301	0.489781
GO:0009582	detection of abiotic stimulus	biological_process	3	2	EHI_110180,EHI_130920	0.38	0.04301	0.489781
GO:0009612	response to mechanical stimulus	biological_process	3	2	EHI_110180,EHI_130920	0.38	0.04301	0.489781
GO:0019856	pyrimidine nucleobase biosynthetic process	biological_process	3	2	EHI_012980,EHI_044740	0.38	0.04301	0.489781
GO:0042219	cellular modified amino acid catabolic process	biological_process	3	2	EHI_092330,EHI_164490	0.38	0.04301	0.489781
GO:0050982	detection of mechanical stimulus	biological_process	3	2	EHI_110180,EHI_130920	0.38	0.04301	0.489781
GO:0051606	detection of stimulus	biological_process	3	2	EHI_110180,EHI_130920	0.38	0.04301	0.489781
GO:0009896	positive regulation of catabolic process	biological_process	27	7	EHI_052050,EHI_053020,EHI_080890,EHI_096780,EHI_135100,EHI_177320,EHI_194570	3.38	0.04364	0.489781
GO:0031331	positive regulation of cellular catabolic process	biological_process	27	7	EHI_052050,EHI_053020,EHI_080890,EHI_096780,EHI_135100,EHI_177320,EHI_194570	3.38	0.04364	0.489781
GO:1901605	alpha-amino acid metabolic process	biological_process	27	7	EHI_024230,EHI_050740,EHI_125770,EHI_144610,EHI_160930,EHI_171750,EHI_178920	3.38	0.04364	0.489781
GO:0006006	glucose metabolic process	biological_process	22	6	EHI_000730,EHI_050940,EHI_056480,EHI_098290,EHI_098570,EHI_187020	2.75	0.04808	0.506158
GO:0019320	hexose catabolic process	biological_process	22	6	EHI_000730,EHI_050940,EHI_056480,EHI_098290,EHI_098570,EHI_187020	2.75	0.04808	0.506158
GO:0046034	ATP metabolic process	biological_process	184	31	EHI_000730,EHI_021440,EHI_027760,EHI_045170,EHI_055630,EHI_056480,EHI_060870,EHI_079960,EHI_084730,EHI_086540,EHI_088430,EHI_091070,EHI_095820,EHI_096390,EHI_098290,EHI_098570,EHI_106350,EHI_110180,EHI_115350,EHI_117670,EHI_122790,EHI_129950,EHI_131080,EHI_134610,EHI_148270,EHI_153780,EHI_167150,EHI_174280,EHI_178050,EHI_187020,EHI_197300	23.03	0.04809	0.506158
GO:0000502	proteasome complex	cellular_component	42	21	EHI_024470,EHI_029210,EHI_030170,EHI_040290,EHI_052050,EHI_053020,EHI_078710,EHI_080890,EHI_090000,EHI_095030,EHI_103850,EHI_136180,EHI_148040,EHI_163650,EHI_164750,EHI_166850,EHI_174670,EHI_177320,EHI_179970,EHI_194570,EHI_200220	4.83	6.1e-10	1.7934e-07
GO:0005838	proteasome regulatory particle	cellular_component	21	11	EHI_030170,EHI_052050,EHI_053020,EHI_080890,EHI_095030,EHI_103850,EHI_136180,EHI_177320,EHI_179970,EHI_194570,EHI_200220	2.42	4.9e-06	0.0004802
GO:0022624	proteasome accessory complex	cellular_component	21	11	EHI_030170,EHI_052050,EHI_053020,EHI_080890,EHI_095030,EHI_103850,EHI_136180,EHI_177320,EHI_179970,EHI_194570,EHI_200220	2.42	4.9e-06	0.0004802
GO:0031595	nuclear proteasome complex	cellular_component	10	6	EHI_052050,EHI_053020,EHI_080890,EHI_136180,EHI_177320,EHI_194570	1.15	0.00031	0.022785
GO:0005839	proteasome core complex	cellular_component	18	8	EHI_024470,EHI_029210,EHI_078710,EHI_090000,EHI_148040,EHI_163650,EHI_166850,EHI_174670	2.07	0.00044	0.025872
GO:0008541	proteasome regulatory particle, lid subcomplex	cellular_component	6	4	EHI_095030,EHI_103850,EHI_136180,EHI_179970	0.69	0.00214	0.10486
GO:0030687	preribosome, large subunit precursor	cellular_component	29	9	EHI_017890,EHI_031350,EHI_128230,EHI_135590,EHI_153780,EHI_153830,EHI_168230,EHI_191530,EHI_198690	3.34	0.00391	0.163987
GO:0005737	cytoplasm	cellular_component	1442	190	EHI_000440,EHI_000690,EHI_000730,EHI_000740,EHI_000900,EHI_001830,EHI_002990,EHI_004490,EHI_004510,EHI_004790,EHI_005890,EHI_009630,EHI_009880,EHI_010740,EHI_010850,EHI_012220,EHI_012980,EHI_013220,EHI_015320,EHI_017700,EHI_020270,EHI_020300,EHI_021440,EHI_022860,EHI_023060,EHI_023070,EHI_023890,EHI_024220,EHI_024230,EHI_024420,EHI_024510,EHI_024560,EHI_025300,EHI_027550,EHI_027720,EHI_027760,EHI…	165.86	0.005	0.163987
GO:0031597	cytosolic proteasome complex	cellular_component	11	5	EHI_052050,EHI_053020,EHI_080890,EHI_177320,EHI_194570	1.27	0.00502	0.163987
GO:0008540	proteasome regulatory particle, base subcomplex	cellular_component	13	5	EHI_052050,EHI_053020,EHI_080890,EHI_177320,EHI_194570	1.5	0.01151	0.338394
GO:0019773	proteasome core complex, alpha-subunit complex	cellular_component	11	4	EHI_029210,EHI_090000,EHI_163650,EHI_166850	1.27	0.02942	0.786316
GO:0016829	lyase activity	molecular_function	38	14	EHI_024230,EHI_039350,EHI_073380,EHI_092330,EHI_098570,EHI_111610,EHI_117270,EHI_121800,EHI_144610,EHI_146340,EHI_160930,EHI_164490,EHI_169470,EHI_171750	4.83	0.00013	0.05208
GO:0008233	peptidase activity	molecular_function	152	35	EHI_004510,EHI_010610,EHI_010850,EHI_024470,EHI_029210,EHI_033710,EHI_039610,EHI_040440,EHI_042870,EHI_052050,EHI_053020,EHI_058500,EHI_074180,EHI_078710,EHI_080890,EHI_090000,EHI_095030,EHI_111990,EHI_115380,EHI_126880,EHI_148040,EHI_151440,EHI_163650,EHI_166850,EHI_168240,EHI_174670,EHI_177320,EHI_182720,EHI_183560,EHI_188280,EHI_191730,EHI_194060,EHI_194570,EHI_194580,EHI_197460	19.31	0.00024	0.05208
GO:0016874	ligase activity	molecular_function	113	28	EHI_000690,EHI_000900,EHI_009240,EHI_010740,EHI_020270,EHI_029050,EHI_038690,EHI_045490,EHI_051010,EHI_062700,EHI_064480,EHI_079300,EHI_092330,EHI_092640,EHI_096780,EHI_104570,EHI_124600,EHI_125770,EHI_126920,EHI_135100,EHI_147010,EHI_148340,EHI_155570,EHI_164490,EHI_167730,EHI_180020,EHI_185240,EHI_187180	14.35	0.00028	0.05208
GO:0016491	oxidoreductase activity	molecular_function	114	27	EHI_004490,EHI_012980,EHI_022270,EHI_022600,EHI_023110,EHI_029620,EHI_039190,EHI_045340,EHI_067720,EHI_076870,EHI_085370,EHI_088020,EHI_103260,EHI_107210,EHI_107560,EHI_134740,EHI_134810,EHI_138480,EHI_143560,EHI_150490,EHI_153410,EHI_157010,EHI_159160,EHI_160670,EHI_162570,EHI_181710,EHI_187020	14.48	0.00078	0.08184
GO:0004298	threonine-type endopeptidase activity	molecular_function	18	8	EHI_024470,EHI_029210,EHI_078710,EHI_090000,EHI_148040,EHI_163650,EHI_166850,EHI_174670	2.29	0.00088	0.08184
GO:0070003	threonine-type peptidase activity	molecular_function	18	8	EHI_024470,EHI_029210,EHI_078710,EHI_090000,EHI_148040,EHI_163650,EHI_166850,EHI_174670	2.29	0.00088	0.08184
GO:0016830	carbon-carbon lyase activity	molecular_function	11	6	EHI_039350,EHI_092330,EHI_098570,EHI_121800,EHI_164490,EHI_169470	1.4	0.00107	0.0852943
GO:0017025	TBP-class protein binding	molecular_function	12	6	EHI_052050,EHI_053020,EHI_080890,EHI_158020,EHI_177320,EHI_194570	1.52	0.00192	0.12648
GO:0016832	aldehyde-lyase activity	molecular_function	3	3	EHI_098570,EHI_121800,EHI_169470	0.38	0.00204	0.12648
GO:0046872	metal ion binding	molecular_function	347	61	EHI_000730,EHI_010020,EHI_023110,EHI_025450,EHI_030770,EHI_030800,EHI_035920,EHI_045490,EHI_047750,EHI_049310,EHI_049620,EHI_050940,EHI_055960,EHI_060380,EHI_060740,EHI_067580,EHI_068170,EHI_073380,EHI_088020,EHI_096780,EHI_098040,EHI_098570,EHI_103690,EHI_107210,EHI_110280,EHI_115380,EHI_117940,EHI_120360,EHI_121800,EHI_124430,EHI_126030,EHI_126880,EHI_129760,EHI_134810,EHI_140140,EHI_140630,EHI…	44.08	0.00384	0.204431
GO:0003824	catalytic activity	molecular_function	2508	347	EHI_000440,EHI_000690,EHI_000730,EHI_000740,EHI_000900,EHI_001830,EHI_004470,EHI_004490,EHI_004510,EHI_004570,EHI_004780,EHI_004790,EHI_004880,EHI_005910,EHI_006680,EHI_006770,EHI_006800,EHI_007340,EHI_009240,EHI_010050,EHI_010290,EHI_010360,EHI_010610,EHI_010660,EHI_010740,EHI_010850,EHI_011920,EHI_012220,EHI_012230,EHI_012980,EHI_013260,EHI_019140,EHI_020270,EHI_020340,EHI_021380,EHI_021400,EHI…	318.56	0.00403	0.204431
GO:0004175	endopeptidase activity	molecular_function	86	20	EHI_004510,EHI_010850,EHI_024470,EHI_029210,EHI_039610,EHI_042870,EHI_058500,EHI_074180,EHI_078710,EHI_090000,EHI_095030,EHI_111990,EHI_148040,EHI_151440,EHI_163650,EHI_166850,EHI_168240,EHI_174670,EHI_188280,EHI_197460	10.92	0.00455	0.211575
GO:0043169	cation binding	molecular_function	351	61	EHI_000730,EHI_010020,EHI_023110,EHI_025450,EHI_030770,EHI_030800,EHI_035920,EHI_045490,EHI_047750,EHI_049310,EHI_049620,EHI_050940,EHI_055960,EHI_060380,EHI_060740,EHI_067580,EHI_068170,EHI_073380,EHI_088020,EHI_096780,EHI_098040,EHI_098570,EHI_103690,EHI_107210,EHI_110280,EHI_115380,EHI_117940,EHI_120360,EHI_121800,EHI_124430,EHI_126030,EHI_126880,EHI_129760,EHI_134810,EHI_140140,EHI_140630,EHI…	44.58	0.00502	0.215474
GO:0004124	cysteine synthase activity	molecular_function	4	3	EHI_024230,EHI_160930,EHI_171750	0.51	0.00738	0.258773
GO:0051536	iron-sulfur cluster binding	molecular_function	15	6	EHI_012980,EHI_045340,EHI_047750,EHI_049620,EHI_068170,EHI_152010	1.91	0.00742	0.258773
GO:0051540	metal cluster binding	molecular_function	15	6	EHI_012980,EHI_045340,EHI_047750,EHI_049620,EHI_068170,EHI_152010	1.91	0.00742	0.258773
GO:0070011	peptidase activity, acting on L-amino acid peptides	molecular_function	121	25	EHI_004510,EHI_010610,EHI_010850,EHI_024470,EHI_029210,EHI_033710,EHI_039610,EHI_042870,EHI_058500,EHI_074180,EHI_078710,EHI_090000,EHI_095030,EHI_111990,EHI_115380,EHI_126880,EHI_148040,EHI_151440,EHI_163650,EHI_166850,EHI_168240,EHI_174670,EHI_182720,EHI_188280,EHI_197460	15.37	0.00837	0.274733
GO:0030170	pyridoxal phosphate binding	molecular_function	20	7	EHI_024230,EHI_039350,EHI_057550,EHI_069310,EHI_144610,EHI_160930,EHI_171750	2.54	0.00896	0.275476
GO:0005509	calcium ion binding	molecular_function	51	13	EHI_010020,EHI_049310,EHI_060380,EHI_060740,EHI_103690,EHI_120360,EHI_126030,EHI_164430,EHI_164440,EHI_168390,EHI_173470,EHI_197510,EHI_199000	6.48	0.00938	0.275476
GO:0015932	nucleobase-containing compound transmembrane transporter activity	molecular_function	8	4	EHI_068590,EHI_095150,EHI_110730,EHI_124580	1.02	0.01182	0.28272
GO:1901505	carbohydrate derivative transporter activity	molecular_function	8	4	EHI_068590,EHI_095150,EHI_110730,EHI_124580	1.02	0.01182	0.28272
GO:0016835	carbon-oxygen lyase activity	molecular_function	17	6	EHI_024230,EHI_073380,EHI_117270,EHI_146340,EHI_160930,EHI_171750	2.16	0.0147	0.28272
GO:0005215	transporter activity	molecular_function	205	37	EHI_002990,EHI_008030,EHI_009630,EHI_010020,EHI_024220,EHI_030600,EHI_036520,EHI_045710,EHI_049310,EHI_055630,EHI_057700,EHI_060870,EHI_064450,EHI_068590,EHI_078700,EHI_084730,EHI_087620,EHI_095150,EHI_095820,EHI_096520,EHI_098400,EHI_103820,EHI_106350,EHI_110730,EHI_124580,EHI_130920,EHI_147510,EHI_148070,EHI_153730,EHI_154300,EHI_173950,EHI_174280,EHI_175470,EHI_178050,EHI_185600,EHI_197300,EHI…	26.04	0.01509	0.28272
GO:0004067	asparaginase activity	molecular_function	2	2	EHI_050740,EHI_178920	0.25	0.01611	0.28272
GO:0004632	phosphopantothenate--cysteine ligase activity	molecular_function	2	2	EHI_092330,EHI_164490	0.25	0.01611	0.28272
GO:0004633	phosphopantothenoylcysteine decarboxylase activity	molecular_function	2	2	EHI_092330,EHI_164490	0.25	0.01611	0.28272
GO:0004731	purine-nucleoside phosphorylase activity	molecular_function	2	2	EHI_130930,EHI_130960	0.25	0.01611	0.28272
GO:0004828	serine-tRNA ligase activity	molecular_function	2	2	EHI_000690,EHI_092640	0.25	0.01611	0.28272
GO:0004839	ubiquitin activating enzyme activity	molecular_function	2	2	EHI_020270,EHI_038690	0.25	0.01611	0.28272
GO:0015215	nucleotide transmembrane transporter activity	molecular_function	5	3	EHI_068590,EHI_095150,EHI_124580	0.64	0.01672	0.28272
GO:0015605	organophosphate ester transmembrane transporter activity	molecular_function	5	3	EHI_068590,EHI_095150,EHI_124580	0.64	0.01672	0.28272
GO:0016423	tRNA (guanine) methyltransferase activity	molecular_function	5	3	EHI_111740,EHI_128170,EHI_148760	0.64	0.01672	0.28272
GO:1901677	phosphate transmembrane transporter activity	molecular_function	5	3	EHI_068590,EHI_095150,EHI_124580	0.64	0.01672	0.28272
GO:0048037	cofactor binding	molecular_function	56	13	EHI_024230,EHI_039350,EHI_057550,EHI_069310,EHI_092330,EHI_120280,EHI_144610,EHI_151300,EHI_160930,EHI_164490,EHI_171750,EHI_182820,EHI_187020	7.11	0.02054	0.328582
GO:0046914	transition metal ion binding	molecular_function	111	22	EHI_023110,EHI_030770,EHI_035920,EHI_045490,EHI_049620,EHI_050940,EHI_055960,EHI_073380,EHI_098040,EHI_098570,EHI_107210,EHI_117940,EHI_129760,EHI_134810,EHI_148350,EHI_148630,EHI_151300,EHI_151430,EHI_151990,EHI_155630,EHI_169470,EHI_182360	14.1	0.02061	0.328582
GO:0008134	transcription factor binding	molecular_function	19	6	EHI_052050,EHI_053020,EHI_080890,EHI_158020,EHI_177320,EHI_194570	2.41	0.02584	0.40052
GO:0008641	small protein activating enzyme activity	molecular_function	10	4	EHI_000900,EHI_020270,EHI_038690,EHI_064480	1.27	0.02881	0.425754
GO:0016811	hydrolase activity, acting on carbon-nitrogen (but not peptide) bonds, in linear amides	molecular_function	6	3	EHI_050740,EHI_151300,EHI_178920	0.76	0.03032	0.425754
GO:0051539	4 iron, 4 sulfur cluster binding	molecular_function	6	3	EHI_047750,EHI_049620,EHI_068170	0.76	0.03032	0.425754
GO:0008270	zinc ion binding	molecular_function	96	19	EHI_023110,EHI_030770,EHI_035920,EHI_045490,EHI_055960,EHI_073380,EHI_098040,EHI_098570,EHI_107210,EHI_117940,EHI_129760,EHI_148350,EHI_148630,EHI_151300,EHI_151430,EHI_151990,EHI_155630,EHI_169470,EHI_182360	12.19	0.03052	0.425754
GO:0030246	carbohydrate binding	molecular_function	36	9	EHI_006980,EHI_025430,EHI_044370,EHI_046650,EHI_056510,EHI_084680,EHI_094100,EHI_098290,EHI_180410	4.57	0.03214	0.437418
GO:0016877	ligase activity, forming carbon-sulfur bonds	molecular_function	11	4	EHI_000900,EHI_020270,EHI_038690,EHI_064480	1.4	0.04083	0.5022
GO:0031625	ubiquitin protein ligase binding	molecular_function	21	6	EHI_026450,EHI_048700,EHI_050290,EHI_061010,EHI_118180,EHI_164400	2.67	0.04151	0.5022
GO:0044389	ubiquitin-like protein ligase binding	molecular_function	21	6	EHI_026450,EHI_048700,EHI_050290,EHI_061010,EHI_118180,EHI_164400	2.67	0.04151	0.5022
GO:0022892	substrate-specific transporter activity	molecular_function	166	29	EHI_002990,EHI_009630,EHI_010020,EHI_024220,EHI_030600,EHI_036520,EHI_045710,EHI_049310,EHI_057700,EHI_064450,EHI_068590,EHI_078700,EHI_087620,EHI_095150,EHI_096520,EHI_098400,EHI_103820,EHI_106350,EHI_110730,EHI_124580,EHI_130920,EHI_147510,EHI_148070,EHI_154300,EHI_174280,EHI_175470,EHI_185600,EHI_197300,EHI_198600	21.08	0.04316	0.5022
GO:0004017	adenylate kinase activity	molecular_function	3	2	EHI_079960,EHI_135470	0.38	0.04424	0.5022
GO:0004478	methionine adenosyltransferase activity	molecular_function	3	2	EHI_174250,EHI_195110	0.38	0.04424	0.5022
GO:0048029	monosaccharide binding	molecular_function	3	2	EHI_094100,EHI_098290	0.38	0.04424	0.5022
GO:0016879	ligase activity, forming carbon-nitrogen bonds	molecular_function	56	12	EHI_010740,EHI_045490,EHI_051010,EHI_092330,EHI_096780,EHI_104570,EHI_124600,EHI_125770,EHI_135100,EHI_164490,EHI_167730,EHI_187180	7.11	0.04513	0.5022
GO:0004812	aminoacyl-tRNA ligase activity	molecular_function	27	7	EHI_000690,EHI_009240,EHI_062700,EHI_092640,EHI_126920,EHI_155570,EHI_180020	3.43	0.0468	0.5022
GO:0016875	ligase activity, forming carbon-oxygen bonds	molecular_function	27	7	EHI_000690,EHI_009240,EHI_062700,EHI_092640,EHI_126920,EHI_155570,EHI_180020	3.43	0.0468	0.5022
GO:0016876	ligase activity, forming aminoacyl-tRNA and related compounds	molecular_function	27	7	EHI_000690,EHI_009240,EHI_062700,EHI_092640,EHI_126920,EHI_155570,EHI_180020	3.43	0.0468	0.5022
GO:0005200	structural constituent of cytoskeleton	molecular_function	7	3	EHI_049920,EHI_091250,EHI_199690	0.89	0.04813	0.506727
