# Supplementary material for: Single-Cell RNA Sequencing Reveals that the Switching of the Transcriptional Profiles of Cysteine-Related Genes Alters the Virulence of Entamoeba histolytica
Source: mSystems. 2020 Dec 22;5(6):e01095-20. doi: 10.1128/mSystems.01095-20 (PMC7762796; doi:10.1128/mSystems.01095-20)
Supplement: TABLE S5 [file mSystems.01095-20-st005.xlsx]

## Sheet: Sheet2
		S	con4	B2	D6	con3	NA11	NA2	NB1	NC9	NE12	NF3	NA9	NB5	NC7	ND2	ND9	NE1	C3	F10	H1	H61	H62	D4	E63	A8	B6	E11	E12	C11	B91	B92	G81	C21	D21	D22	C91	C92	F101	ALA111	ALA112	ALA113	ALA122	ALA123	ALA124	ALA125
Tmk01	EHI_065240	5.38614	0	0	0	7.89668	2.80899	0	1.79359	0	0.949045	0	2.72793	0	0	1.45728	3.71324	0	3.32693	0	0	0	0	0	0	0	7.74866	0	0	0	4.10926	0	0	3.4113	0	0	0	0	1.91316	0	0	0	2.8271	2.86378	1.57969	0
Tmk02	EHI_087880	4.25871	0	0	3.59387	0	0	0	0	0	0	2.05835	2.24794	0	1.29051	0	0	0	0	0	0	0	0	0	0	4.96581	4.51373	0	0	0	0	0	0	0	0	3.5116	0	3.22444	1.25288	2.01447	4.39938	1.91178	4.44998	1.88404	0	0
Tmk03	EHI_201270	6.28736	2.25714	5.71745	5.45657	0	5.70231	3.18742	5.24798	5.02493	4.86545	4.38508	6.12543	3.98159	4.48731	5.67231	5.36727	3.30541	4.55991	5.30746	0	6.69463	3.83246	4.47953	4.10844	3.30702	8.19823	2.45627	4.30588	0	6.13134	5.54149	6.32025	5.58467	6.28461	5.25869	6.83192	5.34506	4.69471	6.68719	2.03308	4.30645	6.9492	7.48791	6.72462	5.5625
Tmk04	EHI_068720	3.86858	7.28188	3.97706	4.69584	0	5.08931	8.31698	5.50468	3.78382	3.73665	4.47582	6.92334	5.41187	4.52075	6.08026	4.81654	4.83382	0	0	0	6.06086	7.20542	6.76771	4.35747	7.60043	6.31538	3.31845	6.62162	5.23061	0	2.71596	0	5.01467	4.67165	8.22951	3.29604	7.06072	3.10558	2.71192	4.77023	5.0704	6.71811	3.55635	2.80058	3.89507
Tmk06	EHI_135190	7.27809	1.53117	1.63543	2.36537	0	2.80899	10.8772	6.88474	5.87912	3.33246	6.62448	5.03893	3.69807	5.05923	3.65379	5.4012	4.98511	0	0	0	4.90368	4.91364	0	5.19958	1.4748	6.53518	5.80678	4.97287	5.95212	0	5.50977	4.48656	4.05862	3.19568	2.63285	3.01037	3.37712	6.45035	2.10592	3.74105	6.79386	6.01909	4.09984	5.00729	3.35779
Tmk08	EHI_050650	4.81833	0	3.38965	3.21812	2.91867	4.85982	0	3.3576	2.64608	3.29875	3.1188	4.8455	3.34485	4.22868	2.78085	3.91462	3.73617	4.55991	0	0	3.15233	6.07101	0	0	4.29896	4.981	1.69777	2.45184	0	4.41438	3.97135	2.9567	4.76053	4.38006	2.15974	0	0	4.53174	3.07083	0	3.2154	2.69036	4.60423	3.69314	3.73721
Tmk09	EHI_117590	4.56548	3.58053	7.16198	2.70866	4.29211	4.80919	0	5.21243	4.77074	4.8067	5.42796	5.55843	5.41187	5.43738	4.60475	4.39059	3.30541	0	0	6.20649	5.5146	0	4.38461	0	0	3.28355	2.72464	5.01337	0	6.62283	3.01605	3.47834	4.92214	4.91411	2.98853	0	2.37109	4.90913	3.92069	4.39938	5.82097	5.86082	5.49039	3.26593	2.49207
Tmk10	EHI_117680	0	0	4.97951	4.02034	0	0	0	0	0	0	0	0	0	0	0	0	0	0	0	0	0	0	1.94154	6.17982	4.29896	0	0	0	0	0	3.18622	4.75096	2.07485	2.1693	2.63285	0	4.14513	0	0.842481	0	0	0.71522	0	1.57969	2.02995
Tmk11	EHI_178610	0	0	0	1.91402	0	4.39413	2.55235	4.21535	0	1.92288	4.32125	2.7682	2.73054	1.57144	0.842849	3.85057	2.55411	3.86316	0	0	0	0	6.92777	4.35747	0	3.81827	1.69777	4.88827	0	0	1.33295	2.73036	4.8834	2.7719	5.65603	3.01037	2.63613	3.32057	4.14207	0	3.83402	4.71965	3.76111	3.53709	2.84153
Tmk13	EHI_025280	2.46875	4.89391	0	3.21812	2.6933	3.32364	10.6455	3.3576	5.02493	1.39426	4.98853	4.53139	3.34485	5.94809	0.709177	1.9808	1.44355	3.86316	0	0	0	0	1.94154	5.32184	6.27642	11.8229	2.12631	6.16277	0	3.19052	3.33843	0	4.47808	1.7364	0	0	3.96408	0	0.945098	0	0.351938	5.63726	3.55635	4.88313	1.34594
Tmk14	EHI_068160	4.56548	3.53421	8.59449	4.53285	5.12519	4.70227	2.55235	5.91912	3.0898	2.08986	2.46508	6.65196	4.16278	5.49319	3.57912	8.9772	6.69117	0	4.13284	0	3.82289	0	5.24546	4.35747	6.5056	5.61637	9.72619	4.48938	0	3.19052	3.77186	2.73036	6.3241	3.52283	3.808	2.17915	4.30596	4.39615	1.86543	2.03308	3.29877	5.78729	4.43507	2.93172	4.68208
Tmk16	EHI_043020	0	0	0	0	0	0	0	2.13481	0	0.763791	1.89256	2.35756	3.00832	0.336782	0	0	0	0	3.58842	0	0	0	0	0	7.24187	0	4.32725	0	0	4.41438	4.57214	0	0.487103	0	1.8485	0	0	0	3.09335	0	1.80176	0.972767	0	0	0
Tmk17	EHI_197350	0	0	0	0	0	3.32364	2.90455	1.511	1.32352	3.29875	2.57863	1.42627	4.42184	2.76226	2.78085	2.85233	3.60636	0	0	0	0	0	3.92655	7.20203	4.48242	6.14772	2.45627	4.59991	0	4.10926	3.26433	3.32451	3.51631	0	3.27364	3.01037	4.58215	2.36443	3.13736	4.39938	4.40381	3.8233	5.95415	1.21788	2.02995
Tmk18	EHI_067070	2.46875	1.09365	2.87193	0	0	1.58623	4.46502	0.693044	0.808491	0	0.538197	2.0661	0.769456	0.941314	1.28004	1.71905	0.895264	0	2.70363	0	0	1.46786	0	0	0	0	4.74448	2.45184	0	0	1.82047	1.08898	3.35578	1.11504	4.92983	0	3.05368	2.70767	2.10592	0	2.51011	3.06694	0.92374	1.21788	0
Tmk19	EHI_081790	5.79253	5.33329	4.24091	2.98576	2.6933	5.28726	5.06347	4.9643	3.61714	4.05202	5.45795	5.72623	3.91576	4.64724	5.20438	5.2604	4.83382	0	0	0	3.15233	2.18021	3.01844	4.56977	4.53873	4.20751	3.61116	5.88569	0	3.19052	3.924	5.69281	3.61419	1.7364	0	1.46698	3.86426	4.13734	2.49226	3.56374	3.91552	3.06694	3.31763	4.1355	4.59271
Tmk21	EHI_124500	0	2.96435	4.71599	3.59387	6.05777	3.80912	3.18742	2.32438	3.61714	4.20544	2.20703	4.66535	3.12943	3.04102	2.11539	3.47912	3.96524	0	0	0	3.15233	0	5.70434	0	6.88805	8.52347	4.06246	0	0	6.56206	2.71596	2.9567	5.56032	6.61146	4.84532	2.65381	2.37109	3.21708	3.32031	2.8451	1.07388	5.38371	6.28807	3.05194	2.84153
Tmk22	EHI_186990	0	5.9422	1.63543	2.36537	0	3.58671	0	5.91912	3.93321	5.23873	5.72787	5.70565	5.28725	5.57106	6.42215	5.7474	4.95876	0	5.94623	7.00545	0	0	0	0	3.02108	4.7662	3.96217	4.88827	0	4.66609	3.01605	3.86065	5.34912	5.7718	4.12719	4.5812	5.14689	0	4.27606	2.8451	4.15807	3.22382	6.94246	4.8168	2.84153
Tmk23	EHI_057680	0	0	0	6.04574	0	4.90873	2.0854	4.00979	0	1.1132	4.03327	4.18984	4.21845	4.29781	1.82354	3.63934	3.82639	0	4.83653	0	0	0	3.01844	5.97145	3.75019	3.81827	3.31845	1.88076	0	0	2.60025	0	3.10951	0	0	3.01037	4.14513	0	5.06688	7.63617	4.52994	2.45737	0	4.94654	2.84153
Tmk24	EHI_174920	0	0	0	4.2476	0	2.00143	0	2.02979	0	0	0	2.0661	0	0.838999	0.709177	5.27268	0	0	0	0	0	0	3.01844	0	2.18868	4.20751	1.69777	0	0	0	1.00919	0	3.10951	2.50184	0	0	0	0	0.842481	0	0	0.972767	2.45553	0	0
Tmk27	EHI_109950	3.86858	5.4626	8.26463	2.36537	0	0	0	1.6592	0	0.949045	0	4.87346	2.73054	0.479649	5.58437	3.85057	0	4.55991	0	0	4.90368	0	4.80689	0	3.17113	4.981	2.72464	3.65821	5.23061	3.19052	3.87505	1.70243	6.34564	4.38006	3.13812	0	4.86641	3.21708	1.29518	3.89894	2.82335	0	2.86378	1.21788	0
Tmk28	EHI_135730	0	0	0	0	0	0	0	0.944886	2.00199	0.763791	0	1.32194	2.17732	0	0.709177	2.39422	0	0	5.09113	0	0	0	0	0	0	4.7662	2.12631	5.72425	0	3.19052	0	3.32451	3.56608	0	4.38839	0	3.37712	0	1.13073	0	1.91178	0.972767	2.67404	0	0
Tmk29	EHI_050820	4.25871	2.96435	0	0	1.67227	0	0	3.31354	4.95676	1.26056	5.1442	3.63664	2.38619	2.92094	2.78085	1.9808	2.8114	0	4.13284	0	4.46221	1.46786	0	4.10844	0	4.51373	4.91513	6.19835	5.63601	6.36272	6.50998	4.97432	5.9365	4.8572	5.88495	5.31533	5.94282	2.70767	4.22599	1.34845	0.870914	2.8909	3.18162	1.57969	2.02995
Tmk30	EHI_051900	0	0.812362	5.16037	0	0	2.58655	0	0.944886	4.51033	0	0.92927	1.08747	3.69807	0.72887	1.53835	2.4814	1.28288	0	0	0	0	0	0	0	6.98243	5.16792	0	0	0	4.10926	3.60177	0	2.96858	0	5.79769	0	0	0	0.338427	2.49548	0	0	0	1.21788	0
Tmk31	EHI_180320	0	0	0	0	0	0	0	0	0	0	0	0	3.84679	0	0	0	0	0	0	0	0	0	0	0	4.08874	0	0	2.45184	0	0	0	0	2.5409	0	0	0	0	0	0.842481	0	2.51011	0	0	0	0
Tmk32	EHI_030120	0	0	3.23683	3.21812	2.6933	2.58655	0	2.13481	0	0	2.68389	1.93075	3.98159	2.55196	0	0	0	0	0	0	0	0	0	0	0	0	3.73789	0	0	0	0	4.41212	4.09298	0	0	0	2.37109	4.39615	0	0	2.87859	0	0	0	0
Tmk34	EHI_179840	0	1.86643	0	2.98576	0	4.00178	8.07812	3.40036	0	1.83153	1.48986	3.70045	2.56861	3.15187	0.965179	2.78539	0.895264	0	0	0	3.52622	0	0	0	4.01125	4.51373	3.14632	0	0	0	2.01377	4.68926	0	0	2.63285	3.29604	0	0	0.732002	0	1.55283	2.07336	4.60423	3.05194	0
Tmk35	EHI_158180	5.0334	1.32893	0	6.18949	0	0	2.55235	0.387744	0	0	1.23663	2.12929	1.26859	1.29051	3.57912	1.5679	0	0	0	0	3.82289	4.87074	1.27535	0	2.85361	8.47115	6.48603	5.33435	0	3.19052	3.10364	3.96847	3.35578	5.07247	6.00668	3.29604	3.64115	1.91316	0.338427	2.49548	1.68266	0.972767	2.1979	0	2.49207
Tmk36	EHI_074740	0	3.38558	2.38228	2.70866	0	2.00143	0	0.693044	1.70227	2.00879	0	0	1.93301	0.72887	2.11539	0.987225	0	0	0	0	0	0	4.17368	3.80727	6.78706	0	0	0	0	0	0	1.70243	2.96858	0	2.63285	0	3.05368	0	0.338427	0	2.51011	0	3.55635	0.733807	2.49207
Tmk37	EHI_127820	0	3.27724	3.23683	3.21812	0	1.58623	0	0	3.86045	2.66697	0	3.76156	1.63871	1.21081	1.28004	0.408664	0	0	0	0	0	0	0	5.32184	0	7.38382	6.3136	5.74845	4.66473	6.13134	2.47444	2.46178	4.60255	6.07602	2.63285	5.37788	3.51517	3.67321	0	7.03229	0	0.71522	1.48236	1.57969	0
Tmk38	EHI_110650	0	1.09365	0	4.44389	4.98278	0	2.0854	0	2.64608	0	2.87385	1.61472	1.63871	4.35454	2.00563	2.85233	0.895264	0	0	0	2.6463	0	0	2.90681	3.17113	5.85285	0	0	0	0	0	0	0	0	2.82163	0	2.63613	0	0.481883	4.17075	1.68266	0	0	0	0
Tmk39	EHI_037140	4.56548	2.96435	2.38228	2.70866	7.45021	4.80919	5.76884	5.38203	3.52598	2.49901	6.65716	3.49986	4.64139	3.60582	4.61413	3.29885	5.65259	0	5.09113	0	2.6463	5.91084	0	0	0	6.46557	4.24427	4.0956	4.66473	4.10926	3.26433	6.84362	2.20622	0	2.63285	3.91795	2.37109	4.97406	3.78892	3.1263	4.64592	3.85563	5.54684	5.3731	2.02995
Tmk40	EHI_064500	4.25871	4.342	3.38965	3.75045	4.98278	5.00184	5.19704	6.51812	4.8852	5.15642	5.58569	5.7715	5.06233	6.43167	5.88098	7.42844	5.44043	4.81271	5.66191	5.2259	0	5.07352	4.47953	4.35747	7.08053	7.52738	4.24427	5.74845	0	5.38014	6.54951	5.1677	4.47808	5.25974	4.65983	5.43783	5.89303	6.72956	3.80266	3.74105	6.53485	5.3156	4.84839	5.48412	0
Tmk41	EHI_064490	6.36879	1.86643	2.05666	0	0	4.39413	6.61938	1.6592	4.51033	0	2.34182	1.78137	0	2.30569	2.21739	3.56145	3.17412	0	0	0	2.6463	4.15202	5.98881	4.35747	4.16227	9.35824	4.24427	6.14465	0	6.13134	2.60025	3.15229	5.40489	2.7719	6.7618	0	0	2.85285	1.0409	3.1263	2.82335	2.07336	4.89263	0	3.89507
Tmk44	EHI_127000	4.56548	0	4.46389	3.41819	0	2.32345	3.62687	1.511	0	3.60492	3.19201	3.08748	5.45885	3.27454	2.64101	5.28484	0.653794	0	0	0	0	0	0	0	1.4748	4.20751	2.95083	7.67235	0	0	0	3.47834	1.76967	0	5.471	0	2.04614	5.26099	0.945098	1.34845	1.91178	5.68303	1.88404	2.1094	6.00495
Tmk45	EHI_171310	3.33217	0	0	0	0	2.32345	0	1.6592	0	0	0	0	0	0	0	0	0	0	0	0	0	0	0	0	0	0	2.95083	0	0	0	0	0	1.58887	0	2.4156	0	3.37712	0	0	0	0	2.17936	0	0	0
Tmk46	EHI_134750	5.22052	0.46262	2.05666	0	0	4.64568	2.0854	1.79359	2.64608	1.6294	0.92927	3.45122	3.34485	3.3876	2.60383	2.71518	2.68848	0	0	0	0	0	0	0	5.74129	5.33338	4.55089	0	0	0	1.33295	0	3.70585	0	4.32739	0	2.85996	2.36443	1.96648	0	3.77701	6.46395	6.36858	2.65631	3.89507
Tmk47	EHI_021310	0	0	6.80229	0	0	0	0	0.693044	0	2.99629	0	1.70045	1.26859	0.609634	4.42456	2.39422	0	0	0	0	0	0	0	0	1.87545	5.4818	0	0	5.23061	0	2.01377	0	1.93032	3.52283	2.4156	2.65381	2.63613	0	0.338427	0	0	0	3.66236	0	0
Tmk48	EHI_127440	6.10924	0	2.64778	3.21812	0	0	4.46502	0	0.808491	0.551194	1.23663	1.08747	0	2.30569	0.561842	0	0	0	0	0	0	0	2.39554	0	1.87545	5.85285	0	1.88076	0	0	0	2.1315	0	0	3.13812	0	2.37109	0	0.945098	0	0.634637	1.19123	2.1979	1.57969	2.02995
Tmk49	EHI_174080	0	1.53117	5.02689	3.59387	2.42608	2.80899	4.35498	0	3.93321	3.49013	0	3.63664	0	2.05493	2.78085	4.49902	1.95103	0	0	0	0	0	0	0	1.4748	6.14772	4.55089	3.75694	0	0	2.82308	0	3.29804	0	3.89466	0	2.63613	3.5928	1.44278	0	2.57844	2.53928	4.97723	2.1094	0
Tmk50	EHI_137040	7.64795	0	0	6.04574	0	3.46116	0	2.32438	3.93321	1.26056	3.26168	3.61472	3.00832	4.59326	3.20997	3.52087	2.68848	4.55991	5.30746	0	4.06883	0	3.01844	2.90681	1.4748	6.39243	1.69777	2.45184	11.2439	0	4.26529	3.15229	4.62621	1.7364	3.7158	3.01037	4.05744	4.0795	3.20096	2.03308	4.06588	5.98295	3.76111	1.86872	2.84153
Tmk51	EHI_118410	0	0	4.39332	3.8917	0	0	0	1.91652	0	1.92288	0.92927	0.643861	0	0	0	1.39905	1.10205	0	6.18363	0	0	0	0	0	3.6515	8.5904	5.97061	2.85989	0	0	0	4.41212	2.20622	0	1.8485	0	3.05368	0	0.612356	0	0	0	0	0	0
Tmk52	EHI_148550	0	1.09365	1.63543	2.70866	0	2.58655	2.90455	1.79359	0	2.16663	3.62104	1.32194	0	0	4.20625	2.09578	3.17412	0	4.13284	0	0	0	0	0	4.29896	7.18159	2.12631	3.31358	0	0	3.924	2.46178	3.91236	0	3.89466	0	0	0	0	0	1.07388	0	1.48236	0	0
Tmk53	EHI_012220	0	0	2.38228	3.75045	0	0	3.62687	2.96044	2.64608	0	0	1.42627	1.93301	1.57144	2.96807	1.20778	0	0	0	0	0	4.91364	3.01844	6.41776	5.76509	6.39243	2.12631	0	0	0	2.71596	3.32451	5.05007	2.7719	3.13812	3.29604	5.30754	1.25288	2.6525	0	2.014	1.38092	1.48236	3.89951	0
Tmk54	EHI_188110	0	2.25714	5.11723	0	2.09786	4.52538	5.81113	5.67107	5.70304	5.6531	4.32125	6.52553	5.78807	7.06658	6.2967	4.56038	5.12204	3.86316	5.94623	0	4.77099	0	4.87831	2.90681	7.53964	8.54049	6.25122	4.84404	0	6.13134	4.14657	3.15229	3.04077	0	4.19705	3.01037	4.75933	1.91316	7.97288	4.39938	5.47167	6.27961	4.60423	6.10073	3.89507
Tmk55	EHI_103640	0	0	3.06589	0	0	2.32345	10.3517	1.15923	0	0	0.92927	0	1.63871	0.178196	0	0	0	0	0	0	0	0	0	0	0	3.28355	0	2.67024	0	0	1.33295	0	4.67238	0	0	0	6.48676	0	0.481883	0	1.41015	1.19123	3.94039	0	0
Tmk57	EHI_023050	0	4.49495	3.65391	4.34908	0	1.58623	2.90455	4.35232	0	0	2.20703	2.72793	3.91576	2.22685	2.31265	2.56361	3.02967	0	0	0	4.06883	2.43703	4.87831	3.42618	0	4.7662	5.2057	0	0	3.19052	5.35772	5.89764	3.29804	4.38006	1.8485	2.17915	5.84146	0	4.69953	0	3.12692	0	0	3.69314	0
Tmk58	EHI_068350	0	2.13828	0	1.91402	0	0	0	1.15923	2.9565	2.30889	1.48986	1.42627	0	1.63389	2.00563	2.30143	1.8399	0	0	0	0	0	3.01844	0	3.92937	6.31538	7.32484	0	0	0	0	2.9567	2.43773	0	0	2.65381	2.85996	0	3.02471	0	1.80176	1.38092	4.17341	3.36209	5.06095
Tmk59	EHI_097640	0	1.70852	2.05666	4.97519	0	4.52538	0	4.09034	3.93321	3.57707	4.7427	4.74821	3.12943	3.96282	5.24721	3.0928	3.17412	0	5.09113	0	2.6463	0	0	4.7548	5.32725	6.72588	0	6.08889	0	3.72182	3.18622	6.12436	4.28354	4.29692	2.63285	3.29604	4.45065	1.62047	3.46549	2.8451	6.22429	1.54854	4.49369	4.29017	4.59271
Tmk60	EHI_138750	0	0	7.26438	0	0	3.90867	2.0854	1.79359	0	0.763791	0	3.74148	3.98159	3.19393	1.6151	3.63934	2.86914	4.55991	0	5.2259	0	0	0	0	0	3.28355	2.45627	0	0	3.19052	1.33295	0	1.1407	0	3.808	0	2.04614	2.85285	3.61306	0	2.28328	2.53928	0	4.42986	3.73721
Tmk63	EHI_087800	7.39933	3.9767	2.05666	4.69584	0	4.90873	1.39064	5.20038	3.42867	2.61312	2.9602	5.44503	3.34485	4.74949	2.99704	5.82445	4.90456	5.21486	7.05903	0	0	0	0	0	2.6641	7.56115	0	3.84934	0	5.5145	5.61786	4.33364	2.89259	4.11472	5.41346	5.97166	3.75702	4.29813	4.90445	0	5.60048	7.20276	7.68315	7.80163	5.41389
Tmk64	EHI_086050	0	3.53421	0	5.88606	0	0	6.11108	0	2.00199	4.52992	0	4.03344	0	0	0.965179	3.60093	0	0	0	0	0	0	4.38461	0	1.87545	7.77767	3.73789	4.30588	4.66473	4.10926	2.82308	3.32451	1.38212	1.7364	0.900787	2.17915	3.37712	0	1.63924	0	4.52994	2.07336	4.31016	4.08002	3.89507
Tmk65	EHI_118810	6.51905	6.47096	7.12979	5.20912	6.4851	6.52544	4.56727	8.04281	5.59505	7.53158	7.76542	7.92074	6.25541	7.63656	7.89075	8.13598	6.62567	5.78682	5.30746	0	7.84447	9.13375	8.16971	3.42618	7.65876	6.31538	8.92059	7.15267	6.78973	8.09453	7.3536	6.84362	7.08263	6.94757	5.9471	6.56246	7.33693	7.43056	7.47037	8.06892	6.67407	7.80116	9.0259	7.63839	7.78108
Tmk66	EHI_194480	8.23051	0	5.62809	4.69584	0	2.00143	0	0.944886	3.78382	0.949045	0.92927	3.9658	3.84679	3.31322	1.37138	4.24869	0.653794	0	0	0	0	0	0	0	5.7885	4.981	0	7.00982	0	3.19052	4.37499	3.15229	4.25348	4.38006	4.26369	3.91795	3.86426	3.10558	1.75676	2.8451	3.48827	4.75437	4.02232	1.57969	2.49207
Tmk69	EHI_114160	5.38614	3.33242	0	1.91402	0	1.00095	0	0.693044	1.70227	0	1.89256	0.807361	1.26859	0	0.397732	2.09578	0	0	0	0	0	0	0	0	1.87545	4.20751	1.69777	0	0	0	0	0	1.76967	0	3.808	0	2.04614	0	0.481883	3.56374	2.28328	4.1704	0	3.83395	0
Tmk70	EHI_189290	7.51116	5.06659	4.15821	5.31325	7.5546	3.32364	8.35321	4.9643	5.21203	4.68149	2.20703	5.36852	3.91576	3.52575	4.23085	6.01182	3.46372	0	2.70363	0	0	0	2.39554	0	3.02108	5.33338	2.72464	4.97287	0	5.23199	4.18724	4.06879	4.1914	6.07602	2.82163	3.73887	5.45208	3.89061	2.23305	7.37906	4.59735	5.7361	6.81033	5.34984	3.73721
Tmk71	EHI_030420	2.46875	1.70852	0	3.59387	0	0	0	3.48226	1.70227	4.36054	3.77193	5.95276	2.8761	3.35089	1.68798	5.28484	1.58811	0	0	0	0	0	0	2.08739	0	0	7.51383	1.88076	0	0	4.66145	0	0.850603	1.7364	0	2.17915	1.62604	0	0.732002	0	0	0	0	1.86872	0
Tmk72	EHI_124860	3.86858	4.10901	2.05666	4.13844	5.95978	2.80899	2.55235	1.91652	4.36007	3.76161	0.92927	1.70045	3.24116	1.63389	4.03524	5.3442	2.24076	0	0	0	5.59531	0	3.01844	3.42618	4.29896	6.53518	7.18722	3.75694	0	6.21266	3.77186	5.02515	4.86364	4.53321	3.5116	2.17915	4.05744	3.32057	3.6741	0	3.88886	5.03412	3.85354	0	3.12263
Tmk73	EHI_143790	3.86858	0	2.38228	4.2476	6.33684	1.58623	0	0.693044	2.64608	0	0	0	1.26859	0	3.05329	0.726755	0	0	0	0	0	0	0	0	0	0	5.2057	0	0	0	0	1.70243	2.5409	0	3.61731	0	2.63613	0	4.13122	0	0.634637	0	0	0	0
Tmk74	EHI_152420	4.81833	5.38642	2.05666	5.66773	3.92757	3.90867	0	3.52152	2.00199	5.06914	4.1481	3.80091	3.44159	3.59016	3.28236	1.39905	3.46372	0	0	0	3.82289	4.15202	1.94154	6.04431	4.01125	4.51373	4.15623	3.17761	0	0	4.26529	0	4.3979	4.67165	4.8882	2.65381	5.94282	3.21708	0.842481	0	1.80176	2.76035	2.1979	1.86872	0
Tmk75	EHI_092260	0	0	0	0	0	0	2.55235	0.944886	1.32352	0	0	1.61472	4.27205	0.336782	0	0	0	0	3.58842	0	0	0	4.73175	3.42618	2.18868	0	0	0	0	4.41438	1.00919	0	1.1407	0	0	1.46698	0	0	0.732002	2.03308	2.36292	0	0	1.21788	3.12263
Tmk77	EHI_017760	0	2.13828	6.34089	2.98576	0	4.17172	0	5.39266	0	0.763791	4.76686	3.82019	1.63871	4.13463	2.60383	1.5679	1.8399	0	0	0	6.58031	4.63473	0	0	5.76509	0	2.72464	5.1649	0	5.75064	2.92279	1.08898	6.17169	2.9993	5.25869	0	4.05744	2.36443	4.44318	0	3.74764	2.69036	0	3.61722	1.34594
Tmk79	EHI_180150	2.46875	1.86643	0	2.36537	0	2.58655	6.54615	3.63329	2.00199	4.6008	4.98853	3.59247	2.8761	3.93829	3.13376	5.06256	2.97812	0	2.70363	0	2.6463	2.43703	5.85357	0	1.87545	3.81827	1.08542	2.19437	0	4.10926	4.37499	2.9567	2.72744	2.9993	2.63285	3.01037	4.5179	3.95636	3.15887	2.49548	5.00984	5.97561	3.66236	4.1355	1.34594
Tmk80	EHI_065500	0	0	0	0	0	0	0	0	0	2.23951	0	0	0	1.36604	0.842849	0	0	0	0	0	0	0	0	0	3.75019	4.7662	3.14632	2.67024	0	0	0	0	0	0	2.98853	0	0	0	0	2.49548	0	0	2.45553	0	0
Tmk82	EHI_164380	3.86858	0	4.31913	2.36537	6.50261	2.80899	2.0854	2.84135	4.46196	5.049	2.68389	1.61472	3.77434	3.19393	2.11539	4.83321	1.28288	0	0	0	0	2.18021	0	5.81369	0	7.22437	3.14632	2.67024	0	0	3.87505	2.46178	3.51631	1.7364	4.05376	4.7796	2.04614	2.98474	1.29518	0	2.76591	0.71522	2.1979	2.65631	2.02995
Tmk85	EHI_128430	9.50522	0	0	3.21812	0	2.58655	0	1.79359	1.32352	0.949045	3.62104	5.62023	0	0.941314	1.88682	4.78262	3.63993	0	0	0	0	0	3.62815	0	0	5.33338	6.11773	0	0	0	0.591097	0	2.89259	0	0	0	2.04614	0	0.732002	0	3.45231	1.54854	0	0	4.92111
Tmk87	EHI_114420	0	5.3197	0	6.2432	0	2.80899	1.39064	4.41622	4.60245	2.37509	1.89256	4.23363	3.77434	4.05699	4.69592	4.45662	2.75125	0	5.66191	6.52451	0	5.14727	0	0	6.37251	4.981	0	5.42723	4.66473	6.21266	4.63229	4.16258	6.04578	4.67165	5.86363	4.95397	4.96608	4.84114	4.52829	2.49548	6.45986	6.3265	6.03531	4.33826	3.12263
Tmk88	EHI_184810	0	0	0	0	0	0	0	0	0	0	0	0	0	0	0	0	0	0	0	0	0	0	0	0	0	0	1.69777	0	0	0	0	0	0	0	0	0	0	0	0	0	0	0	0	0	0
Tmk89	EHI_075540	0	4.63324	0	4.61664	5.90817	3.46116	0	0	6.79053	5.73731	5.1442	4.83606	4.04455	2.73403	4.48716	4.22363	1.8399	0	0	0	6.7661	2.43703	0	0	5.32725	7.09203	2.12631	7.49777	8.00465	5.38014	6.01804	0	4.95987	6.81938	0	3.73887	6.4003	6.02939	2.68251	0	5.27982	5.77888	3.94039	4.33826	5.8971
Tmk92	EHI_061870	0	0	0	0	0	0	0	1.79359	0	0	0	1.08747	0	0.72887	0	0	0.895264	0	0	0	0	7.32147	0	0	0	0	5.44744	2.45184	0	0	1.5972	0	3.98734	2.9993	0	0	0	0	0.732002	0	0	1.38092	0	0	0
Tmk94	EHI_070110	7.31965	0	3.38965	0	2.42608	4.80919	0	4.78229	4.80991	3.42911	1.23663	6.3934	3.44159	3.15187	5.66331	5.44524	3.85525	0	0	5.79795	0	0	4.87831	7.54101	7.12719	3.28355	5.62193	3.02748	7.70111	4.66609	5.24666	4.06879	6.22688	5.02159	2.98853	6.05058	5.96708	5.62676	4.8192	0	3.74764	3.94851	5.72867	3.26593	0
Tmk96	EHI_167650	0	1.09365	6.34089	0	1.67227	2.58655	0	3.70327	1.70227	2.00879	3.26168	3.08748	3.53224	2.94577	4.60475	4.81654	1.58811	0	4.83653	0	0	0	5.78089	5.066	2.6641	5.33338	4.74448	3.43783	0	3.19052	3.01605	4.41212	4.15933	6.07602	4.32739	4.95397	2.37109	1.62047	0.842481	2.49548	1.55283	1.19123	3.31763	1.21788	0
Tmk97	EHI_082220	3.33217	0	4.31913	3.21812	0	2.00143	0	2.64198	2.00199	2.08986	0	2.88266	0	0	1.68798	1.71905	0.895264	0	0	0	0	0	3.62815	5.43454	0	6.23398	1.69777	2.19437	0	0	3.01605	0	2.32662	0	2.63285	0	3.37712	2.15637	0.338427	0	1.25179	2.37052	1.88404	0	5.24819
Tmk98	EHI_040850	0	3.79217	0	3.21812	0	3.46116	5.81113	3.6687	2.80963	0.949045	0	3.80091	3.84679	4.94688	4.12983	3.03633	2.48192	3.86316	4.13284	0	0	0	3.01844	0	6.99255	0	2.12631	3.84934	0	0	0	1.70243	4.34185	6.12505	2.4156	3.29604	3.51517	0	0.179114	0	2.36292	1.38092	5.57426	0	2.02995
Tmk99	EHI_114430	0	0	0	5.41036	0	0	0	1.79359	0.808491	0	3.81891	3.82019	1.93301	0	1.6151	1.5679	0	0	0	0	0	0	0	5.53907	1.87545	0	5.2057	0	0	2.34048	4.71806	3.15229	6.75265	0	2.15974	0	2.04614	0.758375	0.338427	0	0.870914	5.75337	2.67404	1.57969	3.55994
